# Supplementary material for: HP1B is a euchromatic Drosophila HP1 homolog with links to metabolism
Source: PLoS One. 2018 Oct 22;13(10):e0205867. doi: 10.1371/journal.pone.0205867 (PMC6197686; doi:10.1371/journal.pone.0205867)
Supplement: S1 File — (ZIP) [file pone.0205867.s011.zip]

Archive with 35 entries (32 files):
- Data_files/
- Data_files/.DS_Store
- __MACOSX/
- __MACOSX/Data_files/
- __MACOSX/Data_files/._.DS_Store
- Data_files/Adult_activity_all_Fig4.xlsx
- __MACOSX/Data_files/._Adult_activity_all_Fig4.xlsx
- Data_files/BodyFat_all_Fig7.xlsx
- __MACOSX/Data_files/._BodyFat_all_Fig7.xlsx
- Data_files/CAFE_assay_all_Fig7.xlsx
- __MACOSX/Data_files/._CAFE_assay_all_Fig7.xlsx
- Data_files/Complex3_Fig9.xlsx
- __MACOSX/Data_files/._Complex3_Fig9.xlsx
- Data_files/Fertility_female_Fig3.xlsx
- __MACOSX/Data_files/._Fertility_female_Fig3.xlsx
- Data_files/Fertility_male_Fig2.xlsx
- __MACOSX/Data_files/._Fertility_male_Fig2.xlsx
- Data_files/Heat_stress_all_Fig5.xlsx
- __MACOSX/Data_files/._Heat_stress_all_Fig5.xlsx
- Data_files/Larval_activity_all_Fig4.xlsx
- __MACOSX/Data_files/._Larval_activity_all_Fig4.xlsx
- Data_files/Longevity_all_Fig6.xlsx
- __MACOSX/Data_files/._Longevity_all_Fig6.xlsx
- Data_files/Metabolites_Fig9.xlsx
- __MACOSX/Data_files/._Metabolites_Fig9.xlsx
- Data_files/Oxidative_stress_adj_Fig7.xlsx
- __MACOSX/Data_files/._Oxidative_stress_adj_Fig7.xlsx
- Data_files/Oxidative_stress_all_Fig5.xlsx
- __MACOSX/Data_files/._Oxidative_stress_all_Fig5.xlsx
- Data_files/Sb_variegation_Fig3.xlsx
- __MACOSX/Data_files/._Sb_variegation_Fig3.xlsx
- Data_files/Starvation_stress_all_Fig5.xlsx
- __MACOSX/Data_files/._Starvation_stress_all_Fig5.xlsx
- Data_files/white_variegation_Fig3.xlsx
- __MACOSX/Data_files/._white_variegation_Fig3.xlsx
