# Supplementary material for: HP1B is a euchromatic Drosophila HP1 homolog with links to metabolism
Source: PLoS One. 2018 Oct 22;13(10):e0205867. doi: 10.1371/journal.pone.0205867 (PMC6197686; doi:10.1371/journal.pone.0205867)
Supplement: S1 File — (ZIP) [file pone.0205867.s011.zip › Data_files/Adult_activity_all_Fig4.xlsx]

## Sheet: Sheet2
Vial #	Activity	Sex	Genotype	Replicate
1	1258	M	yw	1
2	564	F	HP1b 16	1
3	744	M	HP1b 86	1
4	768	M	yw	1
5	423	M	HP1b 86	1
6	556	F	HP1b 86	1
7	798	M	yw	1
8	560	F	HP1b 86	1
9	1078	M	yw	1
10	1226	M	HP1b 16	1
11	720	F	yw	1
12	734	F	HP1b 86	1
13	471	F	HP1b 16	1
14	171	F	HP1b 16	1
15	778	F	HP1b 86	1
16	249	F	HP1b 16	1
17	1113	M	HP1b 16	1
18	499	M	HP1b 16	1
19	1053	F	yw	1
20	1264	M	HP1b 16	1
21	1547	M	HP1b 16	1
22	381	M	HP1b 86	1
23	1080	F	yw	1
24	902	F	yw	1
25	810	M	HP1b 86	1
26	1094	F	yw	1
27	906	M	yw	1
28	47	F	HP1b 16	1
29	982	F	HP1b 86	1
30	603	M	HP1b 86	1
1	616	M	yw	2
2	243	F	HP1b 16	2
3	579	M	HP1b 86	2
4	700	M	yw	2
5	321	M	HP1b 86	2
6	506	F	HP1b 86	2
7	471	M	yw	2
8	614	F	HP1b 86	2
9	617	M	yw	2
10	907	M	HP1b 16	2
11	807	F	yw	2
12	746	F	HP1b 86	2
13	379	F	HP1b 16	2
14	244	F	HP1b 16	2
15	411	F	HP1b 86	2
16	745	F	HP1b 16	2
17	941	M	HP1b 16	2
18	342	M	HP1b 16	2
19	461	F	yw	2
20	452	M	HP1b 16	2
21	895	M	HP1b 16	2
22	270	M	HP1b 86	2
23	721	F	yw	2
24	1240	F	yw	2
25	406	M	HP1b 86	2
26	984	F	yw	2
27	1140	M	yw	2
28	443	F	HP1b 16	2
29	949	F	HP1b 86	2
30	416	M	HP1b 86	2
1	1665	M	yw	3
2	1251	F	HP1b 16	3																															1091
3	1853	M	HP1b 86	3
4	1763	M	yw	3
5	1219	M	HP1b 86	3
6	934	F	HP1b 86	3
7	2151	M	yw	3
8	979	F	HP1b 86	3
9	1891	M	yw	3
10	1756	M	HP1b 16	3
11	1621	F	yw	3
12	856	F	HP1b 86	3
13	1644	F	HP1b 16	3
14	720	F	HP1b 16	3
15	1041	F	HP1b 86	3
16	1086	F	HP1b 16	3
17	1632	M	HP1b 16	3
18	845	M	HP1b 16	3
19	1344	F	yw	3
20	1741	M	HP1b 16	3
21	2343	M	HP1b 16	3
22	962	M	HP1b 86	3
23	1730	F	yw	3
24	1591	F	yw	3
25	1049	M	HP1b 86	3
26	1782	F	yw	3
27	2050	M	yw	3
28	1368	F	HP1b 16	3
29	1228	F	HP1b 86	3
30	1091	M	HP1b 86	3
1	2151	M	yw	4
2	1114	F	HP1b 16	4
3	1920	M	HP1b 86	4
4	1990	M	yw	4
5	1118	M	HP1b 86	4
6	1375	F	HP1b 86	4
7	1823	M	yw	4
8	1528	F	HP1b 86	4
9	2318	M	yw	4
10	1676	M	HP1b 16	4
11	1837	F	yw	4
12	1442	F	HP1b 86	4
13	1355	F	HP1b 16	4
14	1307	F	HP1b 16	4
15	1298	F	HP1b 86	4
16	1023	F	HP1b 16	4
17	1675	M	HP1b 16	4
18	1049	M	HP1b 16	4
19	1628	F	yw	4
20	1884	M	HP1b 16	4
21	2001	M	HP1b 16	4
22	1637	M	HP1b 86	4
23	1553	F	yw	4
24	1695	F	yw	4
25	1175	M	HP1b 86	4
26	1892	F	yw	4
27	2551	M	yw	4
28	1475	F	HP1b 16	4
29	1368	F	HP1b 86	4
30	1111	M	HP1b 86	4
1	2340	M	yw	5
2	1887	F	HP1b 16	5
3	2065	M	HP1b 86	5
4	3131	M	yw	5
5	1941	M	HP1b 86	5
6	1371	F	HP1b 86	5
7	2350	M	yw	5
8	1748	F	HP1b 86	5
9	2647	M	yw	5
10	2742	M	HP1b 16	5
11	2516	F	yw	5
12	2060	F	HP1b 86	5
13	2478	F	HP1b 16	5
14	2199	F	HP1b 16	5
15	2375	F	HP1b 86	5
16	2540	F	HP1b 16	5
17	2049	M	HP1b 16	5
18	1861	M	HP1b 16	5
19	1964	F	yw	5
20	3014	M	HP1b 16	5
21	1847	M	HP1b 16	5
22	2217	M	HP1b 86	5
23	2750	F	yw	5
24	2459	F	yw	5
25	1272	M	HP1b 86	5
26	3117	F	yw	5
27	3867	M	yw	5
28	1210	F	HP1b 16	5
29	2504	F	HP1b 86	5
30	1626	M	HP1b 86	5
