# Supplementary material for: HP1B is a euchromatic Drosophila HP1 homolog with links to metabolism
Source: PLoS One. 2018 Oct 22;13(10):e0205867. doi: 10.1371/journal.pone.0205867 (PMC6197686; doi:10.1371/journal.pone.0205867)
Supplement: S1 File — (ZIP) [file pone.0205867.s011.zip › Data_files/BodyFat_all_Fig7.xlsx]

## Sheet: QMR_all_NCR
Sex	Genotype	% Fat	Day
F	HP1b 16	0.138298	5
F	HP1b 16	0.156863	5
F	HP1b 16	0.15534	5
M	HP1b 16	0.152941	5
M	HP1b 16	0.111111	5
M	HP1b 16	0.2	5
F	HP1b 86	0.198113	5
F	HP1b 86	0.18018	5
F	HP1b 86	0.174312	5
M	HP1b 86	0.0875	5
M	HP1b 86	0.150685	5
M	HP1b 86	0.177419	5
F	yw	0.119266	5
F	yw	0.12931	5
F	yw	0.127273	5
M	yw	0.0875	5
M	yw	0.106667	5
M	yw	0.0243902	5
F	HP1b 16	0.168317	5
M	HP1b 16	0.15493	5
F	HP1b 86	0.142857	5
M	HP1b 86	0.148649	5
F	yw	0.119266	5
M	yw	0.0897436	5
F	HP1b 16	0.190909	20
F	HP1b 16	0.209091	20
F	HP1b 16	0.128	20
F	HP1b 16	0.196078	20
M	HP1b 16	0.166667	20
M	HP1b 16	0.142857	20
M	HP1b 16	0.135135	20
M	HP1b 16	0.147059	20
F	HP1b 86	0.193878	20
F	HP1b 86	0.141509	20
F	HP1b 86	0.155172	20
F	HP1b 86	0.198276	20
M	HP1b 86	0.0958904	20
M	HP1b 86	0.118421	20
M	HP1b 86	0.166667	20
M	HP1b 86	0.128205	20
F	yw	0.141414	20
F	yw	0.210526	20
F	yw	0.183486	20
F	yw	0.134615	20
M	yw	0.102941	20
M	yw	0.169231	20
M	yw	0.219178	20
M	yw	0.180328	20
F	HP1b 16	0.214953	30
F	HP1b 16	0.208696	30
F	HP1b 16	0.184874	30
F	HP1b 16	0.190083	30
M	HP1b 16	0.135135	30
M	HP1b 16	0.19403	30
M	HP1b 16	0.213333	30
M	HP1b 16	0.189873	30
F	HP1b 86	0.198113	30
F	HP1b 86	0.21	30
F	HP1b 86	0.194444	30
F	HP1b 86	0.191667	30
M	HP1b 86	0.175	30
M	HP1b 86	0.158537	30
M	HP1b 86	0.213333	30
M	HP1b 86	0.222222	30
F	yw	0.150538	30
F	yw	0.154639	30
F	yw	0.15625	30
F	yw	0.155963	30
M	yw	0.157895	30
M	yw	0.206349	30
M	yw	0.152778	30
M	yw	0.206349	30
F	yw	0.129412	40
F	yw	0.210526	40
F	yw	0.206186	40
F	yw	0.193878	40
M	yw	0.1875	40
M	yw	0.242424	40
M	yw	0.135802	40
F	HP1b 16	0.2	40
F	HP1b 16	0.185841	40
F	HP1b 16	0.206897	40
F	HP1b 16	0.194915	40
M	HP1b 16	0.0909091	40
M	HP1b 16	0.0985915	40
M	HP1b 16	0.133333	40
F	HP1b 86	0.140351	40
F	HP1b 86	0.173554	40
F	HP1b 86	0.169643	40
F	HP1b 86	0.20354	40
M	HP1b 86	0.0843373	40
M	HP1b 86	0.134146	40
M	HP1b 86	0.151899	40
M	HP1b 86	0.151515	40
F	HP1b 86	0.186441	50
F	HP1b 86	0.166667	50
F	HP1b 86	0.176	50
F	HP1b 86	0.146341	50
M	HP1b 86	0.111111	50
M	HP1b 86	0.126582	50
M	HP1b 86	0.133333	50
M	HP1b 86	0.0909091	50
F	yw	0.239583	50
F	yw	0.183333	50
F	yw	0.17757	50
F	yw	0.181818	50
M	yw	0.173333	50
M	yw	0.184211	50
M	yw	0.141026	50
M	yw	0.164557	50
F	HP1b 16	0.201923	50
F	HP1b 16	0.145455	50
F	HP1b 16	0.148148	50
F	HP1b 16	0.158416	50
M	HP1b 16	0.150685	50
M	HP1b 16	0.0897436	50
M	HP1b 16	0.148649	50
M	HP1b 16	0.078125	50
