# Supplementary material for: HP1B is a euchromatic Drosophila HP1 homolog with links to metabolism
Source: PLoS One. 2018 Oct 22;13(10):e0205867. doi: 10.1371/journal.pone.0205867 (PMC6197686; doi:10.1371/journal.pone.0205867)
Supplement: S1 File — (ZIP) [file pone.0205867.s011.zip › Data_files/CAFE_assay_all_Fig7.xlsx]

## Sheet: CAFE_assay_all_NCR
Vial #	Food_Consumed	Genotype	Sex	Trial
1	5.27333	86	F	1		16 - HP1b^16
2	5.65	86	F	1		86 - HP1b^86
3	3.57333	yw	M	1
4	7.25333	yw	F	1
5	9.355	yw	F	1
6	3.72333	yw	M	1
7		C	-	1
8	3.72333	16	M	1
9		C	-	1
10	5.19	yw	F	1
11	4.36333	yw	M	1
12	5.39	yw	M	1
13		C	-	1
14	4.95667	86	F	1
15	1.84	16	M	1
16	4.49	16	F	1
17	6.29	16	F	1
18	6.80667	yw	F	1
19		C	-	1
20	3.62333	86	M	1
21	3.47333	86	M	1
22	5.59	16	F	1
23		C	-	1
24	3.12333	16	M	1
25	5.405	86	M	1
26	5.52333	16	F	1
27		C	-	1
28	4.52333	86	F	1
29	4.30667	86	M	1
30	2.355	16	M	1
1	3.74286	16	M	2
2	3.59286	86	M	2
3		C	-	2
4	4.76429	16	F	2
5	5.01786	16	F	2
6	3.54286	16	M	2
7	2.96429	86	M	2
8	3.36786	16	M	2
9	4.99286	yw	F	2
10	7.09286	86	M	2
11	6.69286	yw	F	2
12	6.76786	yw	M	2
13		C	-	2
14	5.86786	yw	M	2
15	7.56786	yw	M	2
16	8.24286	yw	F	2
17		C	-	2
18		C	-	2
19	4.29286	yw	M	2
20	4.99286	86	M	2
21	8.79286	86	F	2
22	5.41786	86	F	2
23	6.59286	86	F	2
24	2.06429	16	M	2
25		C	-	2
26	5.11786	86	F	2
27		C	-	2
28	4.01786	86	M	2
29	5.56786	86	F	2
30	6.89286	yw	M	2
31	3.11429	16	F	2
32	6.66786	yw	F	2
33	1.94286	86	M	2
34	3.84286	yw	M	2
35	3.81786	86	F	2
36	5.99286	yw	F	2
37	2.81786	16	M	2
38	2.89286	16	M	2
39	4.56786	16	F	2
40	6.09286	16	F	2
41	3.64286	86	M	2
42	5.91786	yw	F	2
43		C	-	2
44	3.26786	86	M	2
45	4.24286	16	F	2
46	5.11786	yw	F	2
47	2.06786	86	F	2
48	3.96429	yw	M	2
49	7.34286	yw	F	2
50	10.7929	yw	M	2
51	2.99286	16	M	2
52	4.81786	16	M	2
53	5.21786	86	F	2
54	5.01786	16	F	2
55	4.96429	16	F	2
1	1.59286	16	M	3
2	1.99286	86	M	3
4	2.89286	16	F	3
5	3.14286	16	F	3
6	1.64286	16	M	3
7	1.24286	86	M	3
8	1.39286	16	M	3
9	3.74286	yw	F	3
10	1.74286	86	M	3
11	2.44286	yw	F	3
12	1.99107	yw	M	3
14	1.74286	yw	M	3
15	3.11786	yw	M	3
16	3.14286	yw	F	3
19	3.06786	yw	M	3
20	1.39914	86	M	3
21	3.04286	86	F	3
22	2.39286	86	F	3
23	1.56786	86	F	3
24	0.992857	16	M	3
26	0.242857	86	F	3
28	2.14286	86	M	3
29	1.29286	86	F	3
30	2.54286	yw	M	3
31	1.51786	16	F	3
32	2.84286	yw	F	3
33	1.39286	86	M	3
34	1.69286	yw	M	3
35	1.46786	86	F	3
36	2.04286	yw	F	3
37	0.941964	16	M	3
38	1.94286	16	M	3
39	2.24286	16	F	3
40	1.29286	16	F	3
41	1.24286	86	M	3
42	1.89286	yw	F	3
44	0.942857	86	M	3
45	2.61786	16	F	3
46	2.49286	yw	F	3
47	2.71786	86	F	3
48	1.54286	yw	M	3
49	1.89196	yw	F	3
50	1.05357	yw	M	3
51	0.567857	16	M	3
52	1.44286	16	M	3
53	2.11786	86	F	3
54	1.86607	16	F	3
55	2.24286	16	F	3
