# Supplementary material for: HP1B is a euchromatic Drosophila HP1 homolog with links to metabolism
Source: PLoS One. 2018 Oct 22;13(10):e0205867. doi: 10.1371/journal.pone.0205867 (PMC6197686; doi:10.1371/journal.pone.0205867)
Supplement: S1 File — (ZIP) [file pone.0205867.s011.zip › Data_files/Complex3_Fig9.xlsx]

## Sheet: CX3_UseThis
Genotype	EnzymeActivity
YW	4.7027
HP1B 16	3.35135
HP1B 86	3.94595
YW	6.37838
HP1B 16	2.81081
HP1B 86	2.37838
YW	5.78378
HP1B 16	3.62162
HP1B 86	1.08108
YW	4.16216
HP1B 16	2.37838
HP1B 86	0.594595
YW	5.98919
HP1B 16	4.54054
HP1B 86	4.43243
