# Supplementary material for: HP1B is a euchromatic Drosophila HP1 homolog with links to metabolism
Source: PLoS One. 2018 Oct 22;13(10):e0205867. doi: 10.1371/journal.pone.0205867 (PMC6197686; doi:10.1371/journal.pone.0205867)
Supplement: S1 File — (ZIP) [file pone.0205867.s011.zip › Data_files/Fertility_female_Fig3.xlsx]

## Sheet: Fertility_data_analysis2
Offspring #	Genotype
92	yw
22	yw
112	yw
85	yw
86	yw
120	yw
69	yw
72	yw
42	yw
54	yw
150	yw
27	yw
80	yw
55	yw
9	yw
77	yw
92	yw
106	yw
147	yw
2	yw
9	yw
111	yw
123	yw
90	yw
0	yw
19	yw
24	yw
0	yw
0	yw
47	yw
104	yw
0	yw
36	yw
54	yw
0	yw
0	yw
0	yw
0	yw
135	yw
130	yw
0	yw
79	yw
168	yw
31	yw
13	yw
151	yw
174	yw
0	yw
31	yw
71	yw
0	yw
12	yw
2	yw
0	yw
43	yw
22	yw
0	yw
2	yw
156	yw
0	yw
0	yw
248	yw
1	yw
30	yw
48	yw
79	yw
13	yw
141	yw
13	yw
14	yw
47	yw
115	yw
11	yw
62	HP1b_16
63	HP1b_16
125	HP1b_16
68	HP1b_16
48	HP1b_16
93	HP1b_16
34	HP1b_16
61	HP1b_16
29	HP1b_16
41	HP1b_16
0	HP1b_16
16	HP1b_16
6	HP1b_16
0	HP1b_16
10	HP1b_16
4	HP1b_16
0	HP1b_16
59	HP1b_16
25	HP1b_16
17	HP1b_16
3	HP1b_16
93	HP1b_16
66	HP1b_16
13	HP1b_16
59	HP1b_16
52	HP1b_16
15	HP1b_16
13	HP1b_16
109	HP1b_16
3	HP1b_16
40	HP1b_16
71	HP1b_16
0	HP1b_16
1	HP1b_16
86	HP1b_16
30	HP1b_16
8	HP1b_16
0	HP1b_16
40	HP1b_16
101	HP1b_16
21	HP1b_16
39	HP1b_16
10	HP1b_16
0	HP1b_16
5	HP1b_16
32	HP1b_16
11	HP1b_16
17	HP1b_16
38	HP1b_16
8	HP1b_16
50	HP1b_16
25	HP1b_16
0	HP1b_16
43	HP1b_16
0	HP1b_16
16	HP1b_16
46	HP1b_16
0	HP1b_16
55	HP1b_16
27	HP1b_16
4	HP1b_16
54	HP1b_16
15	HP1b_16
50	HP1b_16
0	HP1b_16
41	HP1b_16
1	HP1b_16
32	HP1b_16
91	HP1b_16
2	HP1b_16
27	HP1b_16
0	HP1b_16
14	HP1b_16
0	HP1b_16
43	HP1b_16
36	HP1b_16
0	HP1b_16
8	HP1b_16
0	HP1b_16
53	HP1b_16
0	HP1b_86
34	HP1b_86
140	HP1b_86
91	HP1b_86
7	HP1b_86
15	HP1b_86
15	HP1b_86
0	HP1b_86
19	HP1b_86
6	HP1b_86
0	HP1b_86
0	HP1b_86
101	HP1b_86
55	HP1b_86
0	HP1b_86
10	HP1b_86
58	HP1b_86
4	HP1b_86
24	HP1b_86
30	HP1b_86
0	HP1b_86
32	HP1b_86
13	HP1b_86
0	HP1b_86
93	HP1b_86
0	HP1b_86
22	HP1b_86
40	HP1b_86
61	HP1b_86
12	HP1b_86
65	HP1b_86
3	HP1b_86
28	HP1b_86
80	HP1b_86
34	HP1b_86
66	HP1b_86
0	HP1b_86
20	HP1b_86
9	HP1b_86
0	HP1b_86
2	HP1b_86
74	HP1b_86
50	HP1b_86
153	HP1b_86
85	HP1b_86
99	HP1b_86
105	HP1b_86
42	HP1b_86
0	HP1b_86
59	HP1b_86
0	HP1b_86
33	HP1b_86
0	HP1b_86
60	HP1b_86
43	HP1b_86
0	HP1b_86
97	HP1b_86
7	HP1b_86
37	HP1b_86
18	HP1b_86
22	HP1b_86
0	HP1b_86
0	HP1b_86
68	HP1b_86
32	HP1b_86
39	HP1b_86
29	HP1b_86
0	HP1b_86
24	HP1b_86
4	HP1b_86
86	HP1b_86
40	HP1b_86
11	HP1b_86
73	HP1b_86
3	HP1b_86
77	HP1b_86
88	HP1b_86
44	HP1b_86
87	HP1b_86
46	HP1b_86
61	HP1b_86
0	HP1b_86
