# Supplementary material for: HP1B is a euchromatic Drosophila HP1 homolog with links to metabolism
Source: PLoS One. 2018 Oct 22;13(10):e0205867. doi: 10.1371/journal.pone.0205867 (PMC6197686; doi:10.1371/journal.pone.0205867)
Supplement: S1 File — (ZIP) [file pone.0205867.s011.zip › Data_files/Fertility_male_Fig2.xlsx]

## Sheet: Fertility_assay_male_62015_per_
Vial	Genotype	deadanimal	Offspring_VS1	Offspring_VS2	Offspring_VS3	Total_offspring
1	yw	no	8	35	3	46
2	yw	no	39	55	57	151
3	yw	no	38	45	15	98
4	yw	no	0	0	0	0
5	yw	no	43	50	31	124
6	yw	no	32	52	32	116
7	yw	no	0	19	1	20
8	yw	no	0	0	0	0
9	yw	no	0	0	0	0
10	yw	no	22	47	25	94
11	yw	no	7	37	26	70
12	yw	no	42	35	13	90
13	yw	yes	0	0	NA	NA
14	yw	no	39	24	10	73
15	yw	no	39	46	28	113
16	yw	no	52	52	48	152
17	yw	no	0	9	NA	NA
18	yw	no	26	7	NA	NA
19	yw	no	49	49	NA	NA
20	yw	no	14	26	NA	NA
21	yw	no	16	46	NA	NA
22	yw	no	25	48	15	88
23	yw	no	0	0	0	0
24	yw	no	0	0	0	0
25	yw	no	0	0	5	5
26	yw	no	47	51	55	153
27	yw	no	33	18	6	57
28	yw	no	31	38	31	100
29	yw	yes	25	33	5	63
30	yw	no	11	22	0	33
31	yw	no	44	56	52	152
32	yw	no	0	0	0	0
33	yw	no	40	34	13	87
34	yw	no	0	0	0	0
35	yw	no	43	42	18	103
36	yw	no	0	0	0	0
37	yw	no	0	0	0	0
38	yw	no	7	15	0	22
39	yw	no	20	24	14	58
40	yw	no	39	58	41	138
41	yw	no	35	2	0	37
42	yw	no	50	43	46	139
43	yw	no	27	48	44	119
44	yw	no	17	28	18	63
45	yw	no	31	43	38	112
46	yw	no	0	0	0	0
47	yw	no	37	30	19	86
48	yw	no	30	39	24	93
49	yw	no	0	0	0	0
50	yw	NA	NA	NA	NA	NA
51	yw	no	12	31	8	51
52	yw	no	28	41	38	107
53	yw	no	44	39	11	94
54	yw	no	39	52	61	152
55	yw	no	21	18	17	56
56	yw	yes	33	43	35	111
57	yw	no	49	30	60	139
58	yw	no	48	28	6	82
59	yw	yes	0	0	0	0
60	yw	no	52	53	49	154
61	yw	no	53	45	50	148
62	yw	no	29	45	28	102
63	yw	no	0	0	0	0
64	yw	no	0	0	0	0
65	yw	no	29	33	36	98
66	yw	no	56	32	10	98
67	yw	yes	3	0	0	3
68	yw	no	5	0	NA	NA
69	yw	no	42	18	26	86
70	yw	yes	23	33	15	71
71	yw	no	22	45	5	72
72	yw	yes	45	29	25	99
73	yw	no	34	57	27	118
74	yw	no	28	12	16	56
75	yw	yes	0	0	0	0
76	yw	no	6	29	11	46
77	yw	no	35	18	20	73
78	yw	no	38	22	8	68
79	yw	no	31	37	24	92
80	yw	no	48	27	NA	NA
81	yw	no	55	62	52	169
82	yw	no	49	56	25	130
83	yw	no	1	NA	NA	NA
84	yw	no	19	46	11	76
85	yw	no	44	60	49	153
86	yw	yes	13	0	0	13
87	yw	no	0	0	0	0
88	yw	no	18	64	12	94
89	yw	no	19	38	25	82
90	yw	no	22	58	34	114
91	yw	no	30	55	40	125
92	yw	no	43	52	43	138
93	yw	no	48	51	52	151
94	yw	no	47	37	19	103
95	yw	yes	0	0	0	0
96	yw	no	27	38	32	97
97	yw	no	9	29	8	46
98	yw	no	41	63	47	151
99	yw	no	45	56	31	132
1	HP1b^16	no	32	44	23	99
2	HP1b^16	no	23	48	8	79
3	HP1b^16	no	49	59	38	146
4	HP1b^16	no	21	27	18	66
5	HP1b^16	no	0	0	6	6
6	HP1b^16	yes	26	37	21	84
7	HP1b^16	no	0	1	0	1
8	HP1b^16	yes	0	0	0	0
9	HP1b^16	no	14	32	19	65
10	HP1b^16	no	0	0	0	0
11	HP1b^16	no	38	45	38	121
12	HP1b^16	no	6	25	14	45
13	HP1b^16	no	0	0	0	0
14	HP1b^16	no	44	50	24	118
15	HP1b^16	no	25	55	24	104
16	HP1b^16	yes	15	19	18	52
17	HP1b^16	no	43	42	7	92
18	HP1b^16	no	0	0	0	0
19	HP1b^16	no	30	53	NA	NA
20	HP1b^16	no	43	49	NA	NA
21	HP1b^16	no	5	44	NA	NA
22	HP1b^16	no	0	3	NA	NA
23	HP1b^16	yes	5	12	NA	NA
24	HP1b^16	no	20	41	NA	NA
25	HP1b^16	yes	36	48	NA	NA
26	HP1b^16	no	30	46	24	100
27	HP1b^16	no	28	42	23	93
28	HP1b^16	no	12	29	NA	NA
29	HP1b^16	no	13	24	NA	NA
30	HP1b^16	no	34	36	18	88
31	HP1b^16	no	34	46	38	118
32	HP1b^16	no	0	0	0	0
33	HP1b^16	yes	19	4	12	35
34	HP1b^16	no	28	32	12	72
35	HP1b^16	yes	0	0	0	0
36	HP1b^16	no	25	23	18	66
37	HP1b^16	no	0	0	0	0
38	HP1b^16	no	49	45	NA	NA
39	HP1b^16	no	17	0	49	66
40	HP1b^16	no	0	0	0	0
41	HP1b^16	yes	14	23	9	46
42	HP1b^16	no	28	38	NA	66
43	HP1b^16	yes	40	31	8	79
44	HP1b^16	no	26	69	56	151
45	HP1b^16	no	33	36	27	96
46	HP1b^16	yes	9	25	8	42
47	HP1b^16	no	0	0	0	0
48	HP1b^16	no	32	22	NA	NA
49	HP1b^16	no	7	21	23	51
50	HP1b^16	no	49	46	20	115
51	HP1b^16	no	0	14	0	14
52	HP1b^16	no	31	41	31	103
53	HP1b^16	no	28	26	22	76
54	HP1b^16	no	12	34	22	68
55	HP1b^16	no	44	49	31	124
56	HP1b^16	no	20	34	15	69
57	HP1b^16	no	24	35	33	92
58	HP1b^16	no	46	59	60	165
59	HP1b^16	no	43	52	55	150
60	HP1b^16	no	8	NA	NA	NA
61	HP1b^16	yes	0	0	0	0
62	HP1b^16	no	14	48	45	107
63	HP1b^16	no	28	21	11	60
64	HP1b^16	yes	30	21	NA	NA
65	HP1b^16	no	29	43	NA	NA
66	HP1b^16	no	0	0	0	0
67	HP1b^16	no	16	23	17	56
68	HP1b^16	no	0	0	0	0
69	HP1b^16	no	11	25	36	72
70	HP1b^16	no	0	0	0	0
71	HP1b^16	no	0	0	0	0
72	HP1b^16	no	33	42	13	88
73	HP1b^16	no	21	NA	NA	NA
74	HP1b^16	no	20	36	41	97
75	HP1b^16	no	48	52	42	142
76	HP1b^16	no	14	38	10	62
77	HP1b^16	no	16	34	36	86
78	HP1b^16	no	0	0	0	0
79	HP1b^16	no	0	0	0	0
80	HP1b^16	no	0	0	0	0
81	HP1b^16	no	25	36	19	80
82	HP1b^16	no	30	24	41	95
83	HP1b^16	no	0	0	0	0
84	HP1b^16	no	0	0	0	0
85	HP1b^16	no	55	47	74	176
86	HP1b^16	no	12	14	10	36
87	HP1b^16	no	2	0	0	2
88	HP1b^16	yes	0	0	0	0
89	HP1b^16	no	28	51	49	128
90	HP1b^16	no	10	9	0	19
91	HP1b^16	no	NA	NA	NA	NA
92	HP1b^16	no	1	19	40	60
93	HP1b^16	no	21	24	4	49
94	HP1b^16	no	0	0	0	0
95	HP1b^16	no	13	44	34	91
96	HP1b^16	no	19	63	12	94
97	HP1b^16	no	29	50	47	126
98	HP1b^16	no	41	53	61	155
99	HP1b^16	no	45	55	50	150
1	Hp1b^86	no	31	23	33	87
2	Hp1b^86	no	54	50	61	165
3	Hp1b^86	yes	0	0	0	0
4	Hp1b^86	no	27	54	32	113
5	Hp1b^86	no	56	57	28	141
6	Hp1b^86	no	56	48	28	132
7	Hp1b^86	no	50	2	NA	NA
8	Hp1b^86	yes	3	0	0	3
9	Hp1b^86	no	0	0	0	0
10	Hp1b^86	no	0	0	0	0
11	Hp1b^86	no	0	0	0	0
12	Hp1b^86	no	34	45	29	108
13	Hp1b^86	no	58	42	14	114
14	Hp1b^86	yes	61	23	20	104
15	Hp1b^86	no	42	57	62	161
16	Hp1b^86	no	0	3	NA	NA
17	Hp1b^86	no	19	25	NA	NA
18	Hp1b^86	no	19	0	0	19
19	Hp1b^86	no	19	40	NA	NA
20	Hp1b^86	no	51	60	NA	NA
21	Hp1b^86	no	40	57	NA	NA
22	Hp1b^86	no	0	0	0	0
23	Hp1b^86	yes	0	0	0	0
24	Hp1b^86	yes	17	36	27	80
25	Hp1b^86	no	19	41	37	97
26	Hp1b^86	no	0	0	0	0
27	Hp1b^86	no	30	51	37	118
28	Hp1b^86	no	46	56	37	139
29	Hp1b^86	no	42	57	12	111
30	Hp1b^86	no	34	32	22	88
31	Hp1b^86	yes	39	37	33	109
32	Hp1b^86	no	28	31	44	103
33	Hp1b^86	no	0	0	0	0
34	Hp1b^86	no	3	14	5	22
35	Hp1b^86	no	0	0	0	0
36	Hp1b^86	no	7	13	12	32
37	Hp1b^86	no	23	32	15	70
38	Hp1b^86	no	37	46	58	141
39	Hp1b^86	no	24	36	28	88
40	Hp1b^86	no	23	30	18	71
41	Hp1b^86	no	25	44	24	93
42	Hp1b^86	no	24	42	24	90
43	Hp1b^86	no	37	56	40	133
44	Hp1b^86	no	23	46	18	87
45	Hp1b^86	no	34	35	13	82
46	Hp1b^86	no	21	25	20	66
47	Hp1b^86	no	0	0	0	0
48	Hp1b^86	yes	19	17	2	38
49	Hp1b^86	no	0	53	36	89
50	Hp1b^86	no	0	0	0	0
51	Hp1b^86	yes	0	0	0	0
52	Hp1b^86	no	34	36	38	108
53	Hp1b^86	no	28	20	4	52
54	Hp1b^86	no	36	34	23	93
55	Hp1b^86	no	0	0	0	0
56	Hp1b^86	yes	10	36	28	74
57	Hp1b^86	no	24	42	36	102
58	Hp1b^86	no	0	3	3	6
59	Hp1b^86	no	0	0	0	0
60	Hp1b^86	no	43	54	50	147
61	Hp1b^86	no	22	47	0	69
62	Hp1b^86	no	23	44	7	74
63	Hp1b^86	no	8	NA	NA	NA
64	Hp1b^86	yes	11	29	16	56
65	Hp1b^86	yes	0	0	0	0
66	Hp1b^86	no	1	4	0	5
67	Hp1b^86	no	14	13	16	43
68	Hp1b^86	yes	50	39	32	121
69	Hp1b^86	no	42	30	29	101
70	Hp1b^86	no	34	45	45	124
71	Hp1b^86	no	60	56	32	148
72	Hp1b^86	no	0	0	0	0
73	Hp1b^86	no	16	NA	NA	NA
74	Hp1b^86	yes	18	34	13	65
75	Hp1b^86	no	70	41	40	151
76	Hp1b^86	no	40	44	43	127
77	Hp1b^86	no	32	31	7	70
78	Hp1b^86	no	11	44	19	74
79	Hp1b^86	no	0	4	0	4
80	Hp1b^86	no	0	0	0	0
81	Hp1b^86	no	55	51	29	135
82	Hp1b^86	no	31	17	6	54
83	Hp1b^86	no	22	42	1	65
84	Hp1b^86	yes	0	0	0	0
85	Hp1b^86	no	24	28	33	85
86	Hp1b^86	no	31	53	56	140
87	Hp1b^86	no	29	63	30	122
88	Hp1b^86	no	32	46	37	115
89	Hp1b^86	no	25	29	21	75
90	Hp1b^86	no	0	0	0	0
91	Hp1b^86	no	1	24	3	28
92	Hp1b^86	no	7	0	0	7
93	Hp1b^86	no	43	45	24	112
94	Hp1b^86	yes	27	54	35	116
95	Hp1b^86	no	6	15	NA	NA
96	Hp1b^86	yes	5	20	11	36
97	Hp1b^86	no	14	27	23	64
98	Hp1b^86	no	0	0	0	0
99	Hp1b^86	no	0	0	0	0
100	Hp1b^86	no	53	72	46	171
101	Hp1b^86	no	20	53	49	122
