# Supplementary material for: HP1B is a euchromatic Drosophila HP1 homolog with links to metabolism
Source: PLoS One. 2018 Oct 22;13(10):e0205867. doi: 10.1371/journal.pone.0205867 (PMC6197686; doi:10.1371/journal.pone.0205867)
Supplement: S1 File — (ZIP) [file pone.0205867.s011.zip › Data_files/Heat_stress_all_Fig5.xlsx]

## Sheet: Sheet1
Vial #	Death Time (hour)	Sex	Genotype	Trial
1	1	F	16	1
1	9	F	16	1			16 - HP1b^16
1	13	F	16	1			86 - HP1b^86
1	14	F	16	1
1	15	F	16	1
1	15	F	16	1
1	16	F	16	1
1	16	F	16	1
1	16	F	16	1
1	17	F	16	1
1	17	F	16	1
1	17	F	16	1
1	19	F	16	1
1	19	F	16	1
1	19	F	16	1
1	19	F	16	1
1	20	F	16	1
1	20	F	16	1
1	20	F	16	1
1	20	F	16	1
2	2	F	yw	1
2	3	F	yw	1
2	17	F	yw	1
2	19	F	yw	1
2	19	F	yw	1
2	20	F	yw	1
2	20	F	yw	1
2	20	F	yw	1
2	21	F	yw	1
2	21	F	yw	1
2	23	F	yw	1
2	24	F	yw	1
2	25	F	yw	1
2	26	F	yw	1
2	27	F	yw	1
2	27	F	yw	1
2	29	F	yw	1
2	31	F	yw	1
2	31	F	yw	1
2	32	F	yw	1
3	5	M	16	1
3	8	M	16	1
3	13	M	16	1
3	17	M	16	1
3	17	M	16	1
3	19	M	16	1
3	19	M	16	1
3	20	M	16	1
3	20	M	16	1
3	21	M	16	1
3	22	M	16	1
3	22	M	16	1
3	23	M	16	1
3	24	M	16	1
3	25	M	16	1
3	25	M	16	1
3	27	M	16	1
3	27	M	16	1
3	28	M	16	1
3	33	M	16	1
4	12	M	86	1
4	12	M	86	1
4	13	M	86	1
4	15	M	86	1
4	17	M	86	1
4	19	M	86	1
4	19	M	86	1
4	20	M	86	1
4	20	M	86	1
4	22	M	86	1
4	23	M	86	1
4	23	M	86	1
4	23	M	86	1
4	25	M	86	1
4	25	M	86	1
4	26	M	86	1
4	26	M	86	1
4	27	M	86	1
4	28	M	86	1
4	31	M	86	1
5	17	M	86	1
5	17	M	86	1
5	19	M	86	1
5	19	M	86	1
5	19	M	86	1
5	20	M	86	1
5	20	M	86	1
5	21	M	86	1
5	21	M	86	1
5	23	M	86	1
5	24	M	86	1
5	24	M	86	1
5	24	M	86	1
5	25	M	86	1
5	25	M	86	1
5	25	M	86	1
5	26	M	86	1
5	28	M	86	1
5	28	M	86	1
5	30	M	86	1
6	1	F	yw	1
6	15	F	yw	1
6	17	F	yw	1
6	17	F	yw	1
6	19	F	yw	1
6	20	F	yw	1
6	20	F	yw	1
6	20	F	yw	1
6	20	F	yw	1
6	21	F	yw	1
6	22	F	yw	1
6	23	F	yw	1
6	23	F	yw	1
6	23	F	yw	1
6	24	F	yw	1
6	24	F	yw	1
6	25	F	yw	1
6	25	F	yw	1
6	25	F	yw	1
6	25	F	yw	1
7	5	M	16	1
7	11	M	16	1
7	11	M	16	1
7	12	M	16	1
7	12	M	16	1
7	13	M	16	1
7	13	M	16	1
7	15	M	16	1
7	17	M	16	1
7	17	M	16	1
7	17	M	16	1
7	19	M	16	1
7	19	M	16	1
7	19	M	16	1
7	19	M	16	1
7	19	M	16	1
7	19	M	16	1
7	20	M	16	1
7	20	M	16	1
7	20	M	16	1
8	9	M	yw	1
8	10	M	yw	1
8	10	M	yw	1
8	12	M	yw	1
8	12	M	yw	1
8	13	M	yw	1
8	13	M	yw	1
8	13	M	yw	1
8	13	M	yw	1
8	14	M	yw	1
8	14	M	yw	1
8	15	M	yw	1
8	15	M	yw	1
8	15	M	yw	1
8	15	M	yw	1
8	15	M	yw	1
8	15	M	yw	1
8	15	M	yw	1
8	15	M	yw	1
8	17	M	yw	1
9	8	M	yw	1
9	8	M	yw	1
9	16	M	yw	1
9	17	M	yw	1
9	17	M	yw	1
9	20	M	yw	1
9	20	M	yw	1
9	20	M	yw	1
9	21	M	yw	1
9	21	M	yw	1
9	21	M	yw	1
9	22	M	yw	1
9	22	M	yw	1
9	23	M	yw	1
9	23	M	yw	1
9	20	M	yw	1
9	20	M	yw	1
9	20	M	yw	1
9	20	M	yw	1
9	20	M	yw	1
10	5	M	yw	1
10	10	M	yw	1
10	20	M	yw	1
10	23	M	yw	1
10	23	M	yw	1
10	23	M	yw	1
10	24	M	yw	1
10	24	M	yw	1
10	24	M	yw	1
10	24	M	yw	1
10	25	M	yw	1
10	25	M	yw	1
10	25	M	yw	1
10	26	M	yw	1
10	28	M	yw	1
10	28	M	yw	1
10	28	M	yw	1
10	29	M	yw	1
10	29	M	yw	1
10	31	M	yw	1
11	2	F	16	1
11	2	F	16	1
11	17	F	16	1
11	17	F	16	1
11	20	F	16	1
11	20	F	16	1
11	23	F	16	1
11	24	F	16	1
11	24	F	16	1
11	24	F	16	1
11	24	F	16	1
11	25	F	16	1
11	27	F	16	1
11	28	F	16	1
11	30	F	16	1
11	30	F	16	1
11	30	F	16	1
11	34	F	16	1
11	35	F	16	1
11	35	F	16	1
12	6	M	86	1
12	8	M	86	1
12	11	M	86	1
12	11	M	86	1
12	12	M	86	1
12	12	M	86	1
12	13	M	86	1
12	13	M	86	1
12	13	M	86	1
12	14	M	86	1
12	14	M	86	1
12	15	M	86	1
12	15	M	86	1
12	16	M	86	1
12	16	M	86	1
12	17	M	86	1
12	17	M	86	1
12	20	M	86	1
12	24	M	86	1
12	25	M	86	1
13	15	F	86	1
13	16	F	86	1
13	16	F	86	1
13	16	F	86	1
13	17	F	86	1
13	17	F	86	1
13	17	F	86	1
13	20	F	86	1
13	20	F	86	1
13	20	F	86	1
13	21	F	86	1
13	21	F	86	1
13	23	F	86	1
13	23	F	86	1
13	23	F	86	1
13	23	F	86	1
13	24	F	86	1
13	24	F	86	1
13	24	F	86	1
13	25	F	86	1
14	3	M	16	1
14	14	M	16	1
14	14	M	16	1
14	15	M	16	1
14	15	M	16	1
14	16	M	16	1
14	17	M	16	1
14	17	M	16	1
14	19	M	16	1
14	20	M	16	1
14	20	M	16	1
14	20	M	16	1
14	21	M	16	1
14	21	M	16	1
14	23	M	16	1
14	23	M	16	1
14	24	M	16	1
14	25	M	16	1
14	25	M	16	1
14	25	M	16	1
15	13	F	yw	1
15	15	F	yw	1
15	16	F	yw	1
15	16	F	yw	1
15	17	F	yw	1
15	19	F	yw	1
15	20	F	yw	1
15	20	F	yw	1
15	20	F	yw	1
15	20	F	yw	1
15	21	F	yw	1
15	21	F	yw	1
15	21	F	yw	1
15	23	F	yw	1
15	23	F	yw	1
15	23	F	yw	1
15	23	F	yw	1
15	24	F	yw	1
15	24	F	yw	1
15	25	F	yw	1
16	5	F	86	1
16	6	F	86	1
16	8	F	86	1
16	8	F	86	1
16	8	F	86	1
16	9	F	86	1
16	10	F	86	1
16	10	F	86	1
16	10	F	86	1
16	11	F	86	1
16	11	F	86	1
16	11	F	86	1
16	12	F	86	1
16	12	F	86	1
16	13	F	86	1
16	13	F	86	1
16	14	F	86	1
16	14	F	86	1
16	15	F	86	1
16	15	F	86	1
17	10	M	yw	1
17	13	M	yw	1
17	15	M	yw	1
17	17	M	yw	1
17	19	M	yw	1
17	19	M	yw	1
17	20	M	yw	1
17	20	M	yw	1
17	22	M	yw	1
17	22	M	yw	1
17	22	M	yw	1
17	22	M	yw	1
17	22	M	yw	1
17	22	M	yw	1
17	23	M	yw	1
17	24	M	yw	1
17	24	M	yw	1
17	25	M	yw	1
17	25	M	yw	1
17	26	M	yw	1
18	2	M	86	1
18	2	M	86	1
18	5	M	86	1
18	6	M	86	1
18	6	M	86	1
18	6	M	86	1
18	8	M	86	1
18	8	M	86	1
18	8	M	86	1
18	8	M	86	1
18	9	M	86	1
18	9	M	86	1
18	10	M	86	1
18	10	M	86	1
18	10	M	86	1
18	10	M	86	1
18	11	M	86	1
18	14	M	86	1
18	15	M	86	1
18	15	M	86	1
19	15	F	86	1
19	17	F	86	1
19	17	F	86	1
19	18	F	86	1
19	18	F	86	1
19	18	F	86	1
19	18	F	86	1
19	18	F	86	1
19	19	F	86	1
19	19	F	86	1
19	19	F	86	1
19	19	F	86	1
19	19	F	86	1
19	21	F	86	1
19	21	F	86	1
19	21	F	86	1
19	23	F	86	1
19	23	F	86	1
19	25	F	86	1
19	26	F	86	1
20	2	M	16	1
20	9	M	16	1
20	13	M	16	1
20	15	M	16	1
20	17	M	16	1
20	17	M	16	1
20	19	M	16	1
20	19	M	16	1
20	19	M	16	1
20	20	M	16	1
20	20	M	16	1
20	20	M	16	1
20	21	M	16	1
20	23	M	16	1
20	24	M	16	1
20	24	M	16	1
20	24	M	16	1
20	24	M	16	1
20	28	M	16	1
20	33	M	16	1
21	16	F	86	1
21	16	F	86	1
21	16	F	86	1
21	17	F	86	1
21	17	F	86	1
21	20	F	86	1
21	20	F	86	1
21	21	F	86	1
21	22	F	86	1
21	22	F	86	1
21	23	F	86	1
21	23	F	86	1
21	23	F	86	1
21	23	F	86	1
21	23	F	86	1
21	23	F	86	1
21	23	F	86	1
21	23	F	86	1
21	24	F	86	1
21	24	F	86	1
22	4	M	16	1
22	19	M	16	1
22	19	M	16	1
22	20	M	16	1
22	20	M	16	1
22	23	M	16	1
22	23	M	16	1
22	24	M	16	1
22	24	M	16	1
22	24	M	16	1
22	25	M	16	1
22	25	M	16	1
22	26	M	16	1
22	26	M	16	1
22	27	M	16	1
22	27	M	16	1
22	28	M	16	1
22	29	M	16	1
22	30	M	16	1
22	30	M	16	1
23	9	F	yw	1
23	13	F	yw	1
23	15	F	yw	1
23	15	F	yw	1
23	16	F	yw	1
23	16	F	yw	1
23	16	F	yw	1
23	16	F	yw	1
23	17	F	yw	1
23	17	F	yw	1
23	17	F	yw	1
23	17	F	yw	1
23	19	F	yw	1
23	20	F	yw	1
23	20	F	yw	1
23	20	F	yw	1
23	21	F	yw	1
23	21	F	yw	1
23	22	F	yw	1
23	22	F	yw	1
24	4	F	86	1
24	8	F	86	1
24	8	F	86	1
24	8	F	86	1
24	9	F	86	1
24	9	F	86	1
24	9	F	86	1
24	9	F	86	1
24	11	F	86	1
24	11	F	86	1
24	12	F	86	1
24	12	F	86	1
24	12	F	86	1
24	12	F	86	1
24	13	F	86	1
24	13	F	86	1
24	13	F	86	1
24	15	F	86	1
24	15	F	86	1
24	17	F	86	1
25	12	M	yw	1
25	12	M	yw	1
25	13	M	yw	1
25	15	M	yw	1
25	16	M	yw	1
25	16	M	yw	1
25	16	M	yw	1
25	16	M	yw	1
25	17	M	yw	1
25	17	M	yw	1
25	17	M	yw	1
25	17	M	yw	1
25	17	M	yw	1
25	17	M	yw	1
25	19	M	yw	1
25	19	M	yw	1
25	19	M	yw	1
25	21	M	yw	1
25	21	M	yw	1
25	21	M	yw	1
26	14	F	16	1
26	14	F	16	1
26	14	F	16	1
26	15	F	16	1
26	15	F	16	1
26	16	F	16	1
26	16	F	16	1
26	17	F	16	1
26	17	F	16	1
26	21	F	16	1
26	21	F	16	1
26	21	F	16	1
26	21	F	16	1
26	21	F	16	1
26	21	F	16	1
26	21	F	16	1
26	21	F	16	1
26	21	F	16	1
26	23	F	16	1
26	23	F	16	1
27	17	F	16	1
27	17	F	16	1
27	19	F	16	1
27	19	F	16	1
27	19	F	16	1
27	20	F	16	1
27	20	F	16	1
27	20	F	16	1
27	20	F	16	1
27	21	F	16	1
27	23	F	16	1
27	23	F	16	1
27	23	F	16	1
27	24	F	16	1
27	24	F	16	1
27	24	F	16	1
27	25	F	16	1
27	26	F	16	1
27	26	F	16	1
27	27	F	16	1
28	15	F	yw	1
28	15	F	yw	1
28	15	F	yw	1
28	15	F	yw	1
28	15	F	yw	1
28	15	F	yw	1
28	16	F	yw	1
28	16	F	yw	1
28	16	F	yw	1
28	16	F	yw	1
28	16	F	yw	1
28	16	F	yw	1
28	17	F	yw	1
28	17	F	yw	1
28	17	F	yw	1
28	17	F	yw	1
28	17	F	yw	1
28	17	F	yw	1
28	17	F	yw	1
28	17	F	yw	1
29	8	M	86	1
29	9	M	86	1
29	15	M	86	1
29	16	M	86	1
29	16	M	86	1
29	16	M	86	1
29	16	M	86	1
29	17	M	86	1
29	17	M	86	1
29	17	M	86	1
29	17	M	86	1
29	19	M	86	1
29	21	M	86	1
29	23	M	86	1
29	23	M	86	1
29	23	M	86	1
29	24	M	86	1
29	24	M	86	1
29	26	M	86	1
29	26	M	86	1
30	12	F	16	1
30	13	F	16	1
30	15	F	16	1
30	17	F	16	1
30	17	F	16	1
30	17	F	16	1
30	17	F	16	1
30	17	F	16	1
30	18	F	16	1
30	19	F	16	1
30	19	F	16	1
30	19	F	16	1
30	20	F	16	1
30	20	F	16	1
30	20	F	16	1
30	20	F	16	1
30	20	F	16	1
30	20	F	16	1
30	20	F	16	1
30	20	F	16	1
1	1	F	16	2
1	4	F	16	2
1	5	F	16	2
1	7	F	16	2
1	8	F	16	2
1	10	F	16	2
1	10	F	16	2
1	14	F	16	2
1	14	F	16	2
1	14	F	16	2
1	14	F	16	2
1	14	F	16	2
1	15	F	16	2
1	15	F	16	2
1	15	F	16	2
1	15	F	16	2
1	15	F	16	2
1	17	F	16	2
1	17	F	16	2
1	19	F	16	2
2	6	F	yw	2
2	11	F	yw	2
2	18	F	yw	2
2	19	F	yw	2
2	19	F	yw	2
2	19	F	yw	2
2	20	F	yw	2
2	20	F	yw	2
2	21	F	yw	2
2	21	F	yw	2
2	21	F	yw	2
2	21	F	yw	2
2	22	F	yw	2
2	22	F	yw	2
2	22	F	yw	2
2	22	F	yw	2
2	23	F	yw	2
2	24	F	yw	2
2	24	F	yw	2
2	25	F	yw	2
3	5	M	16	2
3	6	M	16	2
3	6	M	16	2
3	6	M	16	2
3	6	M	16	2
3	10	M	16	2
3	10	M	16	2
3	10	M	16	2
3	13	M	16	2
3	15	M	16	2
3	15	M	16	2
3	16	M	16	2
3	17	M	16	2
3	17	M	16	2
3	17	M	16	2
3	19	M	16	2
3	19	M	16	2
3	20	M	16	2
3	21	M	16	2
3	21	M	16	2
4	4	M	86	2
4	4	M	86	2
4	4	M	86	2
4	4	M	86	2
4	5	M	86	2
4	6	M	86	2
4	6	M	86	2
4	7	M	86	2
4	7	M	86	2
4	7	M	86	2
4	9	M	86	2
4	10	M	86	2
4	10	M	86	2
4	10	M	86	2
4	12	M	86	2
4	13	M	86	2
4	13	M	86	2
4	13	M	86	2
4	17	M	86	2
4	20	M	86	2
5	3	M	86	2
5	5	M	86	2
5	5	M	86	2
5	6	M	86	2
5	6	M	86	2
5	8	M	86	2
5	9	M	86	2
5	10	M	86	2
5	10	M	86	2
5	12	M	86	2
5	12	M	86	2
5	12	M	86	2
5	13	M	86	2
5	14	M	86	2
5	15	M	86	2
5	15	M	86	2
5	17	M	86	2
5	19	M	86	2
5	19	M	86	2
5	23	M	86	2
6	3	F	yw	2
6	6	F	yw	2
6	8	F	yw	2
6	8	F	yw	2
6	8	F	yw	2
6	8	F	yw	2
6	9	F	yw	2
6	9	F	yw	2
6	9	F	yw	2
6	9	F	yw	2
6	9	F	yw	2
6	9	F	yw	2
6	10	F	yw	2
6	10	F	yw	2
6	13	F	yw	2
6	15	F	yw	2
6	20	F	yw	2
6	20	F	yw	2
6	21	F	yw	2
6	23	F	yw	2
7	3	M	16	2
7	5	M	16	2
7	5	M	16	2
7	10	M	16	2
7	11	M	16	2
7	11	M	16	2
7	12	M	16	2
7	13	M	16	2
7	13	M	16	2
7	13	M	16	2
7	15	M	16	2
7	15	M	16	2
7	17	M	16	2
7	17	M	16	2
7	17	M	16	2
7	20	M	16	2
7	20	M	16	2
7	21	M	16	2
7	22	M	16	2
7	23	M	16	2
8	3	M	yw	2
8	8	M	yw	2
8	8	M	yw	2
8	13	M	yw	2
8	13	M	yw	2
8	16	M	yw	2
8	17	M	yw	2
8	17	M	yw	2
8	18	M	yw	2
8	18	M	yw	2
8	18	M	yw	2
8	18	M	yw	2
8	19	M	yw	2
8	19	M	yw	2
8	19	M	yw	2
8	19	M	yw	2
8	19	M	yw	2
8	20	M	yw	2
8	20	M	yw	2
8	22	M	yw	2
9	6	M	yw	2
9	7	M	yw	2
9	7	M	yw	2
9	7	M	yw	2
9	9	M	yw	2
9	10	M	yw	2
9	17	M	yw	2
9	17	M	yw	2
9	17	M	yw	2
9	17	M	yw	2
9	17	M	yw	2
9	18	M	yw	2
9	18	M	yw	2
9	19	M	yw	2
9	19	M	yw	2
9	19	M	yw	2
9	19	M	yw	2
9	19	M	yw	2
9	19	M	yw	2
9	20	M	yw	2
10	3	M	yw	2
10	3	M	yw	2
10	3	M	yw	2
10	4	M	yw	2
10	4	M	yw	2
10	5	M	yw	2
10	6	M	yw	2
10	6	M	yw	2
10	7	M	yw	2
10	7	M	yw	2
10	7	M	yw	2
10	7	M	yw	2
10	10	M	yw	2
10	11	M	yw	2
10	12	M	yw	2
10	13	M	yw	2
10	14	M	yw	2
10	14	M	yw	2
10	15	M	yw	2
10	15	M	yw	2
11	6	F	16	2
11	6	F	16	2
11	9	F	16	2
11	13	F	16	2
11	13	F	16	2
11	13	F	16	2
11	14	F	16	2
11	14	F	16	2
11	14	F	16	2
11	14	F	16	2
11	14	F	16	2
11	15	F	16	2
11	15	F	16	2
11	15	F	16	2
11	15	F	16	2
11	15	F	16	2
11	16	F	16	2
11	17	F	16	2
11	17	F	16	2
11	19	F	16	2
12	5	M	86	2
12	5	M	86	2
12	5	M	86	2
12	6	M	86	2
12	6	M	86	2
12	6	M	86	2
12	9	M	86	2
12	12	M	86	2
12	14	M	86	2
12	14	M	86	2
12	15	M	86	2
12	15	M	86	2
12	15	M	86	2
12	17	M	86	2
12	17	M	86	2
12	19	M	86	2
12	19	M	86	2
12	19	M	86	2
12	20	M	86	2
12	22	M	86	2
13	12	F	86	2
13	15	F	86	2
13	15	F	86	2
13	18	F	86	2
13	18	F	86	2
13	19	F	86	2
13	19	F	86	2
13	19	F	86	2
13	20	F	86	2
13	20	F	86	2
13	20	F	86	2
13	20	F	86	2
13	20	F	86	2
13	20	F	86	2
13	22	F	86	2
13	23	F	86	2
13	23	F	86	2
13	25	F	86	2
13	26	F	86	2
13	26	F	86	2
14	1	M	16	2
14	4	M	16	2
14	7	M	16	2
14	13	M	16	2
14	13	M	16	2
14	15	M	16	2
14	15	M	16	2
14	16	M	16	2
14	17	M	16	2
14	17	M	16	2
14	19	M	16	2
14	19	M	16	2
14	21	M	16	2
14	21	M	16	2
14	21	M	16	2
14	22	M	16	2
14	22	M	16	2
14	23	M	16	2
14	23	M	16	2
14	23	M	16	2
15	7	F	yw	2
15	19	F	yw	2
15	19	F	yw	2
15	22	F	yw	2
15	23	F	yw	2
15	23	F	yw	2
15	24	F	yw	2
15	24	F	yw	2
15	24	F	yw	2
15	24	F	yw	2
15	24	F	yw	2
15	25	F	yw	2
15	25	F	yw	2
15	25	F	yw	2
15	26	F	yw	2
15	27	F	yw	2
15	27	F	yw	2
15	27	F	yw	2
15	28	F	yw	2
15	30	F	yw	2
16	12	F	86	2
16	17	F	86	2
16	17	F	86	2
16	17	F	86	2
16	17	F	86	2
16	18	F	86	2
16	18	F	86	2
16	19	F	86	2
16	19	F	86	2
16	19	F	86	2
16	19	F	86	2
16	20	F	86	2
16	20	F	86	2
16	20	F	86	2
16	22	F	86	2
16	23	F	86	2
16	23	F	86	2
16	26	F	86	2
16	19	F	86	2
16	29	F	86	2
17	9	M	yw	2
17	12	M	yw	2
17	18	M	yw	2
17	19	M	yw	2
17	19	M	yw	2
17	19	M	yw	2
17	20	M	yw	2
17	20	M	yw	2
17	20	M	yw	2
17	21	M	yw	2
17	22	M	yw	2
17	22	M	yw	2
17	22	M	yw	2
17	22	M	yw	2
17	23	M	yw	2
17	23	M	yw	2
17	24	M	yw	2
17	24	M	yw	2
17	25	M	yw	2
17	25	M	yw	2
18	4	M	86	2
18	5	M	86	2
18	5	M	86	2
18	7	M	86	2
18	11	M	86	2
18	14	M	86	2
18	15	M	86	2
18	15	M	86	2
18	16	M	86	2
18	17	M	86	2
18	17	M	86	2
18	19	M	86	2
18	19	M	86	2
18	20	M	86	2
18	20	M	86	2
18	20	M	86	2
18	21	M	86	2
18	22	M	86	2
18	23	M	86	2
18	23	M	86	2
19	15	F	86	2
19	16	F	86	2
19	17	F	86	2
19	17	F	86	2
19	18	F	86	2
19	18	F	86	2
19	19	F	86	2
19	19	F	86	2
19	19	F	86	2
19	19	F	86	2
19	20	F	86	2
19	20	F	86	2
19	20	F	86	2
19	21	F	86	2
19	22	F	86	2
19	22	F	86	2
19	22	F	86	2
19	22	F	86	2
19	23	F	86	2
19	25	F	86	2
20	3	M	16	2
20	3	M	16	2
20	5	M	16	2
20	5	M	16	2
20	7	M	16	2
20	7	M	16	2
20	10	M	16	2
20	11	M	16	2
20	12	M	16	2
20	12	M	16	2
20	14	M	16	2
20	14	M	16	2
20	15	M	16	2
20	15	M	16	2
20	15	M	16	2
20	16	M	16	2
20	16	M	16	2
20	17	M	16	2
20	17	M	16	2
20	17	M	16	2
21	10	F	86	2
21	12	F	86	2
21	13	F	86	2
21	14	F	86	2
21	14	F	86	2
21	15	F	86	2
21	15	F	86	2
21	15	F	86	2
21	16	F	86	2
21	16	F	86	2
21	16	F	86	2
21	17	F	86	2
21	17	F	86	2
21	17	F	86	2
21	19	F	86	2
21	19	F	86	2
21	20	F	86	2
21	20	F	86	2
21	20	F	86	2
21	21	F	86	2
22	5	M	16	2
22	5	M	16	2
22	5	M	16	2
22	5	M	16	2
22	6	M	16	2
22	6	M	16	2
22	6	M	16	2
22	7	M	16	2
22	7	M	16	2
22	8	M	16	2
22	10	M	16	2
22	10	M	16	2
22	10	M	16	2
22	12	M	16	2
22	13	M	16	2
22	15	M	16	2
22	15	M	16	2
22	19	M	16	2
22	20	M	16	2
22	21	M	16	2
23	6	F	yw	2
23	11	F	yw	2
23	18	F	yw	2
23	19	F	yw	2
23	19	F	yw	2
23	20	F	yw	2
23	20	F	yw	2
23	20	F	yw	2
23	20	F	yw	2
23	21	F	yw	2
23	21	F	yw	2
23	22	F	yw	2
23	22	F	yw	2
23	22	F	yw	2
23	23	F	yw	2
23	23	F	yw	2
23	23	F	yw	2
23	23	F	yw	2
23	24	F	yw	2
23	24	F	yw	2
24	18	F	86	2
24	19	F	86	2
24	19	F	86	2
24	19	F	86	2
24	19	F	86	2
24	20	F	86	2
24	20	F	86	2
24	20	F	86	2
24	20	F	86	2
24	21	F	86	2
24	21	F	86	2
24	21	F	86	2
24	21	F	86	2
24	22	F	86	2
24	22	F	86	2
24	23	F	86	2
24	24	F	86	2
24	24	F	86	2
24	24	F	86	2
24	25	F	86	2
25	9	M	yw	2
25	11	M	yw	2
25	11	M	yw	2
25	15	M	yw	2
25	17	M	yw	2
25	17	M	yw	2
25	18	M	yw	2
25	18	M	yw	2
25	19	M	yw	2
25	19	M	yw	2
25	19	M	yw	2
25	19	M	yw	2
25	19	M	yw	2
25	20	M	yw	2
25	20	M	yw	2
25	20	M	yw	2
25	21	M	yw	2
25	22	M	yw	2
25	22	M	yw	2
25	23	M	yw	2
26	9	F	16	2
26	11	F	16	2
26	11	F	16	2
26	12	F	16	2
26	13	F	16	2
26	15	F	16	2
26	18	F	16	2
26	19	F	16	2
26	19	F	16	2
26	19	F	16	2
26	20	F	16	2
26	21	F	16	2
26	21	F	16	2
26	21	F	16	2
26	21	F	16	2
26	22	F	16	2
26	22	F	16	2
26	24	F	16	2
26	25	F	16	2
26	26	F	16	2
27	12	F	16	2
27	13	F	16	2
27	13	F	16	2
27	18	F	16	2
27	18	F	16	2
27	19	F	16	2
27	19	F	16	2
27	19	F	16	2
27	19	F	16	2
27	19	F	16	2
27	20	F	16	2
27	20	F	16	2
27	22	F	16	2
27	22	F	16	2
27	22	F	16	2
27	22	F	16	2
27	23	F	16	2
27	23	F	16	2
27	24	F	16	2
27	25	F	16	2
28	5	F	yw	2
28	6	F	yw	2
28	6	F	yw	2
28	11	F	yw	2
28	14	F	yw	2
28	15	F	yw	2
28	15	F	yw	2
28	17	F	yw	2
28	19	F	yw	2
28	20	F	yw	2
28	20	F	yw	2
28	22	F	yw	2
28	22	F	yw	2
28	22	F	yw	2
28	22	F	yw	2
28	22	F	yw	2
28	22	F	yw	2
28	23	F	yw	2
28	23	F	yw	2
28	25	F	yw	2
29	2	M	86	2
29	7	M	86	2
29	7	M	86	2
29	10	M	86	2
29	10	M	86	2
29	10	M	86	2
29	10	M	86	2
29	12	M	86	2
29	12	M	86	2
29	14	M	86	2
29	14	M	86	2
29	15	M	86	2
29	15	M	86	2
29	15	M	86	2
29	17	M	86	2
29	17	M	86	2
29	19	M	86	2
29	19	M	86	2
29	19	M	86	2
29	20	M	86	2
30	3	F	16	2
30	4	F	16	2
30	4	F	16	2
30	8	F	16	2
30	9	F	16	2
30	11	F	16	2
30	12	F	16	2
30	12	F	16	2
30	13	F	16	2
30	13	F	16	2
30	14	F	16	2
30	14	F	16	2
30	14	F	16	2
30	15	F	16	2
30	15	F	16	2
30	15	F	16	2
30	15	F	16	2
30	17	F	16	2
30	17	F	16	2
30	19	F	16	2
1	11	F	16	3
1	12	F	16	3
1	15	F	16	3
1	16	F	16	3
1	16	F	16	3
1	17	F	16	3
1	20	F	16	3
1	22	F	16	3
1	23	F	16	3
1	25	F	16	3
1	25	F	16	3
1	26	F	16	3
1	30	F	16	3
1	30	F	16	3
1	31	F	16	3
1	31	F	16	3
1	34	F	16	3
1	34	F	16	3
1	34	F	16	3
1	35	F	16	3
2	12	F	yw	3
2	13	F	yw	3
2	13	F	yw	3
2	14	F	yw	3
2	16	F	yw	3
2	17	F	yw	3
2	19	F	yw	3
2	19	F	yw	3
2	20	F	yw	3
2	20	F	yw	3
2	21	F	yw	3
2	25	F	yw	3
2	25	F	yw	3
2	26	F	yw	3
2	28	F	yw	3
2	30	F	yw	3
2	31	F	yw	3
2	31	F	yw	3
2	34	F	yw	3
2	34	F	yw	3
3	6	M	16	3
3	8	M	16	3
3	9	M	16	3
3	12	M	16	3
3	12	M	16	3
3	16	M	16	3
3	17	M	16	3
3	19	M	16	3
3	22	M	16	3
3	22	M	16	3
3	22	M	16	3
3	25	M	16	3
3	26	M	16	3
3	31	M	16	3
3	34	M	16	3
3	34	M	16	3
3	35	M	16	3
3	35	M	16	3
3	35	M	16	3
3	36	M	16	3
4	3	M	86	3
4	4	M	86	3
4	8	M	86	3
4	9	M	86	3
4	11	M	86	3
4	12	M	86	3
4	12	M	86	3
4	13	M	86	3
4	15	M	86	3
4	17	M	86	3
4	18	M	86	3
4	20	M	86	3
4	20	M	86	3
4	20	M	86	3
4	28	M	86	3
4	28	M	86	3
4	31	M	86	3
4	31	M	86	3
4	34	M	86	3
4	34	M	86	3
5	3	M	86	3
5	6	M	86	3
5	6	M	86	3
5	7	M	86	3
5	11	M	86	3
5	11	M	86	3
5	13	M	86	3
5	13	M	86	3
5	15	M	86	3
5	16	M	86	3
5	17	M	86	3
5	18	M	86	3
5	19	M	86	3
5	20	M	86	3
5	20	M	86	3
5	21	M	86	3
5	28	M	86	3
5	28	M	86	3
5	31	M	86	3
5	34	M	86	3
6	9	F	yw	3
6	12	F	yw	3
6	16	F	yw	3
6	17	F	yw	3
6	19	F	yw	3
6	19	F	yw	3
6	19	F	yw	3
6	22	F	yw	3
6	30	F	yw	3
6	30	F	yw	3
6	30	F	yw	3
6	31	F	yw	3
6	31	F	yw	3
6	31	F	yw	3
6	33	F	yw	3
6	33	F	yw	3
6	34	F	yw	3
6	34	F	yw	3
6	35	F	yw	3
6	35	F	yw	3
7	3	M	16	3
7	3	M	16	3
7	11	M	16	3
7	12	M	16	3
7	12	M	16	3
7	13	M	16	3
7	21	M	16	3
7	26	M	16	3
7	26	M	16	3
7	28	M	16	3
7	28	M	16	3
7	30	M	16	3
7	31	M	16	3
7	33	M	16	3
7	34	M	16	3
7	35	M	16	3
7	37	M	16	3
7	38	M	16	3
7	41	M	16	3
7	42	M	16	3
8	6	M	yw	3
8	7	M	yw	3
8	9	M	yw	3
8	17	M	yw	3
8	20	M	yw	3
8	20	M	yw	3
8	22	M	yw	3
8	23	M	yw	3
8	25	M	yw	3
8	25	M	yw	3
8	26	M	yw	3
8	30	M	yw	3
8	30	M	yw	3
8	31	M	yw	3
8	31	M	yw	3
8	33	M	yw	3
8	33	M	yw	3
8	34	M	yw	3
8	34	M	yw	3
8	35	M	yw	3
9	4	M	yw	3
9	11	M	yw	3
9	15	M	yw	3
9	16	M	yw	3
9	19	M	yw	3
9	20	M	yw	3
9	23	M	yw	3
9	24	M	yw	3
9	24	M	yw	3
9	25	M	yw	3
9	25	M	yw	3
9	26	M	yw	3
9	26	M	yw	3
9	27	M	yw	3
9	28	M	yw	3
9	28	M	yw	3
9	30	M	yw	3
9	31	M	yw	3
9	31	M	yw	3
9	34	M	yw	3
10	2	M	yw	3
10	6	M	yw	3
10	7	M	yw	3
10	11	M	yw	3
10	12	M	yw	3
10	14	M	yw	3
10	17	M	yw	3
10	17	M	yw	3
10	21	M	yw	3
10	21	M	yw	3
10	21	M	yw	3
10	21	M	yw	3
10	22	M	yw	3
10	28	M	yw	3
10	30	M	yw	3
10	30	M	yw	3
10	31	M	yw	3
10	31	M	yw	3
10	33	M	yw	3
10	34	M	yw	3
11	15	F	16	3
11	18	F	16	3
11	19	F	16	3
11	20	F	16	3
11	21	F	16	3
11	21	F	16	3
11	22	F	16	3
11	23	F	16	3
11	24	F	16	3
11	25	F	16	3
11	25	F	16	3
11	26	F	16	3
11	26	F	16	3
11	30	F	16	3
11	30	F	16	3
11	31	F	16	3
11	31	F	16	3
11	33	F	16	3
11	34	F	16	3
11	36	F	16	3
12	5	M	86	3
12	6	M	86	3
12	6	M	86	3
12	7	M	86	3
12	7	M	86	3
12	12	M	86	3
12	12	M	86	3
12	12	M	86	3
12	12	M	86	3
12	12	M	86	3
12	14	M	86	3
12	17	M	86	3
12	18	M	86	3
12	19	M	86	3
12	21	M	86	3
12	21	M	86	3
12	22	M	86	3
12	28	M	86	3
12	28	M	86	3
12	34	M	86	3
13	6	F	86	3
13	7	F	86	3
13	11	F	86	3
13	14	F	86	3
13	16	F	86	3
13	16	F	86	3
13	17	F	86	3
13	18	F	86	3
13	19	F	86	3
13	22	F	86	3
13	25	F	86	3
13	25	F	86	3
13	26	F	86	3
13	26	F	86	3
13	30	F	86	3
13	31	F	86	3
13	34	F	86	3
13	35	F	86	3
13	36	F	86	3
13	36	F	86	3
14	9	M	16	3
14	14	M	16	3
14	18	M	16	3
14	21	M	16	3
14	27	M	16	3
14	28	M	16	3
14	28	M	16	3
14	30	M	16	3
14	31	M	16	3
14	34	M	16	3
14	35	M	16	3
14	35	M	16	3
14	35	M	16	3
14	37	M	16	3
14	39	M	16	3
14	40	M	16	3
14	40	M	16	3
14	41	M	16	3
14	41	M	16	3
14	42	M	16	3
15	8	F	yw	3
15	8	F	yw	3
15	9	F	yw	3
15	15	F	yw	3
15	28	F	yw	3
15	30	F	yw	3
15	31	F	yw	3
15	33	F	yw	3
15	33	F	yw	3
15	34	F	yw	3
15	34	F	yw	3
15	34	F	yw	3
15	35	F	yw	3
15	36	F	yw	3
15	36	F	yw	3
15	40	F	yw	3
15	40	F	yw	3
15	42	F	yw	3
15	42	F	yw	3
15	43	F	yw	3
16	7	F	86	3
16	8	F	86	3
16	12	F	86	3
16	19	F	86	3
16	21	F	86	3
16	26	F	86	3
16	27	F	86	3
16	28	F	86	3
16	28	F	86	3
16	28	F	86	3
16	30	F	86	3
16	30	F	86	3
16	31	F	86	3
16	31	F	86	3
16	33	F	86	3
16	33	F	86	3
16	34	F	86	3
16	35	F	86	3
16	19	F	86	3
16	42	F	86	3
17	7	M	yw	3
17	15	M	yw	3
17	24	M	yw	3
17	26	M	yw	3
17	26	M	yw	3
17	30	M	yw	3
17	30	M	yw	3
17	31	M	yw	3
17	31	M	yw	3
17	33	M	yw	3
17	34	M	yw	3
17	35	M	yw	3
17	35	M	yw	3
17	36	M	yw	3
17	39	M	yw	3
17	40	M	yw	3
17	41	M	yw	3
17	42	M	yw	3
17	43	M	yw	3
17	43	M	yw	3
18	4	M	86	3
18	5	M	86	3
18	6	M	86	3
18	6	M	86	3
18	7	M	86	3
18	8	M	86	3
18	9	M	86	3
18	12	M	86	3
18	12	M	86	3
18	14	M	86	3
18	15	M	86	3
18	26	M	86	3
18	26	M	86	3
18	27	M	86	3
18	28	M	86	3
18	28	M	86	3
18	33	M	86	3
18	34	M	86	3
18	35	M	86	3
18	38	M	86	3
19	19	F	86	3
19	20	F	86	3
19	22	F	86	3
19	24	F	86	3
19	25	F	86	3
19	26	F	86	3
19	30	F	86	3
19	30	F	86	3
19	30	F	86	3
19	31	F	86	3
19	31	F	86	3
19	31	F	86	3
19	31	F	86	3
19	33	F	86	3
19	33	F	86	3
19	33	F	86	3
19	33	F	86	3
19	34	F	86	3
19	34	F	86	3
19	34	F	86	3
20	4	M	16	3
20	6	M	16	3
20	6	M	16	3
20	7	M	16	3
20	11	M	16	3
20	12	M	16	3
20	13	M	16	3
20	17	M	16	3
20	20	M	16	3
20	21	M	16	3
20	21	M	16	3
20	24	M	16	3
20	26	M	16	3
20	28	M	16	3
20	31	M	16	3
20	31	M	16	3
20	33	M	16	3
20	34	M	16	3
20	36	M	16	3
20	36	M	16	3
21	7	F	86	3
21	13	F	86	3
21	13	F	86	3
21	14	F	86	3
21	15	F	86	3
21	15	F	86	3
21	15	F	86	3
21	15	F	86	3
21	15	F	86	3
21	16	F	86	3
21	16	F	86	3
21	17	F	86	3
21	17	F	86	3
21	18	F	86	3
21	18	F	86	3
21	19	F	86	3
21	20	F	86	3
21	21	F	86	3
21	22	F	86	3
21	28	F	86	3
22	12	M	16	3
22	12	M	16	3
22	15	M	16	3
22	16	M	16	3
22	16	M	16	3
22	19	M	16	3
22	21	M	16	3
22	22	M	16	3
22	23	M	16	3
22	25	M	16	3
22	26	M	16	3
22	27	M	16	3
22	28	M	16	3
22	28	M	16	3
22	28	M	16	3
22	30	M	16	3
22	31	M	16	3
22	35	M	16	3
22	36	M	16	3
22	37	M	16	3
23	13	F	yw	3
23	13	F	yw	3
23	18	F	yw	3
23	21	F	yw	3
23	23	F	yw	3
23	24	F	yw	3
23	24	F	yw	3
23	26	F	yw	3
23	27	F	yw	3
23	28	F	yw	3
23	28	F	yw	3
23	28	F	yw	3
23	28	F	yw	3
23	30	F	yw	3
23	31	F	yw	3
23	33	F	yw	3
23	34	F	yw	3
23	35	F	yw	3
23	36	F	yw	3
23	37	F	yw	3
24	7	F	86	3
24	14	F	86	3
24	15	F	86	3
24	17	F	86	3
24	18	F	86	3
24	19	F	86	3
24	19	F	86	3
24	21	F	86	3
24	22	F	86	3
24	22	F	86	3
24	25	F	86	3
24	26	F	86	3
24	27	F	86	3
24	28	F	86	3
24	28	F	86	3
24	30	F	86	3
24	31	F	86	3
24	33	F	86	3
24	34	F	86	3
24	38	F	86	3
25	7	M	yw	3
25	12	M	yw	3
25	15	M	yw	3
25	18	M	yw	3
25	21	M	yw	3
25	26	M	yw	3
25	28	M	yw	3
25	28	M	yw	3
25	28	M	yw	3
25	31	M	yw	3
25	33	M	yw	3
25	33	M	yw	3
25	34	M	yw	3
25	34	M	yw	3
25	34	M	yw	3
25	35	M	yw	3
25	35	M	yw	3
25	37	M	yw	3
25	37	M	yw	3
25	38	M	yw	3
26	9	F	16	3
26	12	F	16	3
26	13	F	16	3
26	21	F	16	3
26	22	F	16	3
26	28	F	16	3
26	28	F	16	3
26	30	F	16	3
26	30	F	16	3
26	30	F	16	3
26	31	F	16	3
26	31	F	16	3
26	31	F	16	3
26	31	F	16	3
26	35	F	16	3
26	35	F	16	3
26	38	F	16	3
26	38	F	16	3
26	39	F	16	3
26	41	F	16	3
27	3	F	16	3
27	13	F	16	3
27	21	F	16	3
27	28	F	16	3
27	28	F	16	3
27	31	F	16	3
27	35	F	16	3
27	35	F	16	3
27	35	F	16	3
27	36	F	16	3
27	36	F	16	3
27	37	F	16	3
27	37	F	16	3
27	39	F	16	3
27	39	F	16	3
27	41	F	16	3
27	42	F	16	3
27	42	F	16	3
27	42	F	16	3
27	20	F	16	3
28	12	F	yw	3
28	13	F	yw	3
28	14	F	yw	3
28	22	F	yw	3
28	25	F	yw	3
28	26	F	yw	3
28	28	F	yw	3
28	28	F	yw	3
28	30	F	yw	3
28	31	F	yw	3
28	31	F	yw	3
28	34	F	yw	3
28	34	F	yw	3
28	35	F	yw	3
28	35	F	yw	3
28	35	F	yw	3
28	36	F	yw	3
28	38	F	yw	3
28	39	F	yw	3
28	40	F	yw	3
29	4	M	86	3
29	7	M	86	3
29	9	M	86	3
29	12	M	86	3
29	18	M	86	3
29	19	M	86	3
29	24	M	86	3
29	26	M	86	3
29	26	M	86	3
29	27	M	86	3
29	27	M	86	3
29	28	M	86	3
29	28	M	86	3
29	30	M	86	3
29	31	M	86	3
29	35	M	86	3
29	35	M	86	3
29	35	M	86	3
29	36	M	86	3
29	38	M	86	3
30	11	F	16	3
30	17	F	16	3
30	19	F	16	3
30	20	F	16	3
30	22	F	16	3
30	22	F	16	3
30	24	F	16	3
30	26	F	16	3
30	27	F	16	3
30	28	F	16	3
30	28	F	16	3
30	28	F	16	3
30	30	F	16	3
30	31	F	16	3
30	34	F	16	3
30	35	F	16	3
30	36	F	16	3
30	36	F	16	3
30	37	F	16	3
30	38	F	16	3
