# Supplementary material for: HP1B is a euchromatic Drosophila HP1 homolog with links to metabolism
Source: PLoS One. 2018 Oct 22;13(10):e0205867. doi: 10.1371/journal.pone.0205867 (PMC6197686; doi:10.1371/journal.pone.0205867)
Supplement: S1 File — (ZIP) [file pone.0205867.s011.zip › Data_files/Larval_activity_all_Fig4.xlsx]

## Sheet: Larval_activity_all_Fig4
genotype	trial	time (sec)	distance	larva	Movement
yw	6	15	1	9	n
yw	6	15	2	1	y
yw	6	15	3	0	y
yw	6	15	4	0	y
yw	6	15	5	0	y
yw	6	15	6	0	y
yw	6	15	7	0	y
yw	6	15	8	0	y
yw	6	30	1	8	n
yw	6	30	2	2	y
yw	6	30	3	0	y
yw	6	30	4	0	y
yw	6	30	5	0	y
yw	6	30	6	0	y
yw	6	30	7	0	y
yw	6	30	8	0	y
yw	6	45	1	8	n
yw	6	45	2	2	y
yw	6	45	3	0	y
yw	6	45	4	0	y
yw	6	45	5	0	y
yw	6	45	6	0	y
yw	6	45	7	0	y
yw	6	45	8	0	y
yw	6	60	1	8	n
yw	6	60	2	2	y
yw	6	60	3	0	y
yw	6	60	4	0	y
yw	6	60	5	0	y
yw	6	60	6	0	y
yw	6	60	7	0	y
yw	6	60	8	0	y
yw	6	75	1	8	n
yw	6	75	2	2	y
yw	6	75	3	0	y
yw	6	75	4	0	y
yw	6	75	5	0	y
yw	6	75	6	0	y
yw	6	75	7	0	y
yw	6	75	8	0	y
yw	6	90	1	7	n
yw	6	90	2	3	y
yw	6	90	3	0	y
yw	6	90	4	0	y
yw	6	90	5	0	y
yw	6	90	6	0	y
yw	6	90	7	0	y
yw	6	90	8	0	y
yw	6	105	1	7	n
yw	6	105	2	3	y
yw	6	105	3	0	y
yw	6	105	4	0	y
yw	6	105	5	0	y
yw	6	105	6	0	y
yw	6	105	7	0	y
yw	6	105	8	0	y
yw	6	120	1	7	n
yw	6	120	2	2	y
yw	6	120	3	1	y
yw	6	120	4	0	y
yw	6	120	5	0	y
yw	6	120	6	0	y
yw	6	120	7	0	y
yw	6	120	8	0	y
yw	7	15	1	6	n
yw	7	15	2	1	y
yw	7	15	3	1	y
yw	7	15	4	0	y
yw	7	15	5	0	y
yw	7	15	6	0	y
yw	7	15	7	0	y
yw	7	15	8	0	y
yw	7	30	1	4	n
yw	7	30	2	3	y
yw	7	30	3	0	y
yw	7	30	4	1	y
yw	7	30	5	0	y
yw	7	30	6	0	y
yw	7	30	7	0	y
yw	7	30	8	0	y
yw	7	45	1	4	n
yw	7	45	2	2	y
yw	7	45	3	1	y
yw	7	45	4	1	y
yw	7	45	5	0	y
yw	7	45	6	0	y
yw	7	45	7	0	y
yw	7	45	8	0	y
yw	7	60	1	4	n
yw	7	60	2	2	y
yw	7	60	3	1	y
yw	7	60	4	0	y
yw	7	60	5	1	y
yw	7	60	6	0	y
yw	7	60	7	0	y
yw	7	60	8	0	y
yw	7	75	1	3	n
yw	7	75	2	2	y
yw	7	75	3	1	y
yw	7	75	4	0	y
yw	7	75	5	1	y
yw	7	75	6	0	y
yw	7	75	7	0	y
yw	7	75	8	1	y
yw	7	90	1	3	n
yw	7	90	2	2	y
yw	7	90	3	1	y
yw	7	90	4	0	y
yw	7	90	5	1	y
yw	7	90	6	0	y
yw	7	90	7	0	y
yw	7	90	8	1	y
yw	7	105	1	2	n
yw	7	105	2	3	y
yw	7	105	3	1	y
yw	7	105	4	0	y
yw	7	105	5	1	y
yw	7	105	6	0	y
yw	7	105	7	0	y
yw	7	105	8	1	y
yw	7	120	1	2	n
yw	7	120	2	3	y
yw	7	120	3	1	y
yw	7	120	4	0	y
yw	7	120	5	1	y
yw	7	120	6	0	y
yw	7	120	7	0	y
yw	7	120	8	1	y
yw	8	15	1	9	n
yw	8	15	2	1	y
yw	8	15	3	0	y
yw	8	15	4	0	y
yw	8	15	5	0	y
yw	8	15	6	0	y
yw	8	15	7	0	y
yw	8	15	8	0	y
yw	8	30	1	8	n
yw	8	30	2	2	y
yw	8	30	3	0	y
yw	8	30	4	0	y
yw	8	30	5	0	y
yw	8	30	6	0	y
yw	8	30	7	0	y
yw	8	30	8	0	y
yw	8	45	1	5	n
yw	8	45	2	5	y
yw	8	45	3	0	y
yw	8	45	4	0	y
yw	8	45	5	0	y
yw	8	45	6	0	y
yw	8	45	7	0	y
yw	8	45	8	0	y
yw	8	60	1	5	n
yw	8	60	2	5	y
yw	8	60	3	0	y
yw	8	60	4	0	y
yw	8	60	5	0	y
yw	8	60	6	0	y
yw	8	60	7	0	y
yw	8	60	8	0	y
yw	8	75	1	6	n
yw	8	75	2	4	y
yw	8	75	3	0	y
yw	8	75	4	0	y
yw	8	75	5	0	y
yw	8	75	6	0	y
yw	8	75	7	0	y
yw	8	75	8	0	y
yw	8	90	1	6	n
yw	8	90	2	4	y
yw	8	90	3	0	y
yw	8	90	4	0	y
yw	8	90	5	0	y
yw	8	90	6	0	y
yw	8	90	7	0	y
yw	8	90	8	0	y
yw	8	105	1	6	n
yw	8	105	2	4	y
yw	8	105	3	0	y
yw	8	105	4	0	y
yw	8	105	5	0	y
yw	8	105	6	0	y
yw	8	105	7	0	y
yw	8	105	8	0	y
yw	8	120	1	6	n
yw	8	120	2	3	y
yw	8	120	3	1	y
yw	8	120	4	0	y
yw	8	120	5	0	y
yw	8	120	6	0	y
yw	8	120	7	0	y
yw	8	120	8	0	y
yw	9	15	1	7	n
yw	9	15	2	3	y
yw	9	15	3	0	y
yw	9	15	4	0	y
yw	9	15	5	0	y
yw	9	15	6	0	y
yw	9	15	7	0	y
yw	9	15	8	0	y
yw	9	30	1	6	n
yw	9	30	2	3	y
yw	9	30	3	1	y
yw	9	30	4	0	y
yw	9	30	5	0	y
yw	9	30	6	0	y
yw	9	30	7	0	y
yw	9	30	8	0	y
yw	9	45	1	5	n
yw	9	45	2	3	y
yw	9	45	3	2	y
yw	9	45	4	0	y
yw	9	45	5	0	y
yw	9	45	6	0	y
yw	9	45	7	0	y
yw	9	45	8	0	y
yw	9	60	1	5	n
yw	9	60	2	2	y
yw	9	60	3	2	y
yw	9	60	4	1	y
yw	9	60	5	0	y
yw	9	60	6	0	y
yw	9	60	7	0	y
yw	9	60	8	0	y
yw	9	75	1	4	n
yw	9	75	2	2	y
yw	9	75	3	2	y
yw	9	75	4	2	y
yw	9	75	5	0	y
yw	9	75	6	0	y
yw	9	75	7	0	y
yw	9	75	8	0	y
yw	9	90	1	3	n
yw	9	90	2	3	y
yw	9	90	3	3	y
yw	9	90	4	1	y
yw	9	90	5	0	y
yw	9	90	6	0	y
yw	9	90	7	0	y
yw	9	90	8	0	y
yw	9	105	1	3	n
yw	9	105	2	2	y
yw	9	105	3	4	y
yw	9	105	4	0	y
yw	9	105	5	1	y
yw	9	105	6	0	y
yw	9	105	7	0	y
yw	9	105	8	0	y
yw	9	120	1	3	n
yw	9	120	2	3	y
yw	9	120	3	2	y
yw	9	120	4	1	y
yw	9	120	5	1	y
yw	9	120	6	0	y
yw	9	120	7	0	y
yw	9	120	8	0	y
yw	10	15	1	9	n
yw	10	15	2	1	y
yw	10	15	3	0	y
yw	10	15	4	0	y
yw	10	15	5	0	y
yw	10	15	6	0	y
yw	10	15	7	0	y
yw	10	15	8	0	y
yw	10	30	1	5	n
yw	10	30	2	5	y
yw	10	30	3	0	y
yw	10	30	4	0	y
yw	10	30	5	0	y
yw	10	30	6	0	y
yw	10	30	7	0	y
yw	10	30	8	0	y
yw	10	45	1	5	n
yw	10	45	2	5	y
yw	10	45	3	0	y
yw	10	45	4	0	y
yw	10	45	5	0	y
yw	10	45	6	0	y
yw	10	45	7	0	y
yw	10	45	8	0	y
yw	10	60	1	3	n
yw	10	60	2	6	y
yw	10	60	3	1	y
yw	10	60	4	0	y
yw	10	60	5	0	y
yw	10	60	6	0	y
yw	10	60	7	0	y
yw	10	60	8	0	y
yw	10	75	1	3	n
yw	10	75	2	5	y
yw	10	75	3	2	y
yw	10	75	4	0	y
yw	10	75	5	0	y
yw	10	75	6	0	y
yw	10	75	7	0	y
yw	10	75	8	0	y
yw	10	90	1	3	n
yw	10	90	2	5	y
yw	10	90	3	3	y
yw	10	90	4	0	y
yw	10	90	5	0	y
yw	10	90	6	0	y
yw	10	90	7	0	y
yw	10	90	8	0	y
yw	10	105	1	2	n
yw	10	105	2	3	y
yw	10	105	3	4	y
yw	10	105	4	1	y
yw	10	105	5	0	y
yw	10	105	6	0	y
yw	10	105	7	0	y
yw	10	105	8	0	y
yw	10	120	1	2	n
yw	10	120	2	3	y
yw	10	120	3	3	y
yw	10	120	4	2	y
yw	10	120	5	0	y
yw	10	120	6	0	y
yw	10	120	7	0	y
yw	10	120	8	0	y
HP1b16	1	15	1	9	n
HP1b16	1	15	2	0	y
HP1b16	1	15	3	0	y
HP1b16	1	15	4	0	y
HP1b16	1	15	5	0	y
HP1b16	1	15	6	0	y
HP1b16	1	15	7	0	y
HP1b16	1	15	8	0	y
HP1b16	1	30	1	9	n
HP1b16	1	30	2	0	y
HP1b16	1	30	3	0	y
HP1b16	1	30	4	0	y
HP1b16	1	30	5	0	y
HP1b16	1	30	6	0	y
HP1b16	1	30	7	0	y
HP1b16	1	30	8	0	y
HP1b16	1	45	1	9	n
HP1b16	1	45	2	0	y
HP1b16	1	45	3	0	y
HP1b16	1	45	4	0	y
HP1b16	1	45	5	0	y
HP1b16	1	45	6	0	y
HP1b16	1	45	7	0	y
HP1b16	1	45	8	0	y
HP1b16	1	60	1	9	n
HP1b16	1	60	2	0	y
HP1b16	1	60	3	0	y
HP1b16	1	60	4	0	y
HP1b16	1	60	5	0	y
HP1b16	1	60	6	0	y
HP1b16	1	60	7	0	y
HP1b16	1	60	8	0	y
HP1b16	1	75	1	8	n
HP1b16	1	75	2	1	y
HP1b16	1	75	3	0	y
HP1b16	1	75	4	0	y
HP1b16	1	75	5	0	y
HP1b16	1	75	6	0	y
HP1b16	1	75	7	0	y
HP1b16	1	75	8	0	y
HP1b16	1	90	1	8	n
HP1b16	1	90	2	1	y
HP1b16	1	90	3	0	y
HP1b16	1	90	4	0	y
HP1b16	1	90	5	0	y
HP1b16	1	90	6	0	y
HP1b16	1	90	7	0	y
HP1b16	1	90	8	0	y
HP1b16	1	105	1	8	n
HP1b16	1	105	2	1	y
HP1b16	1	105	3	0	y
HP1b16	1	105	4	0	y
HP1b16	1	105	5	0	y
HP1b16	1	105	6	0	y
HP1b16	1	105	7	0	y
HP1b16	1	105	8	0	y
HP1b16	1	120	1	8	n
HP1b16	1	120	2	1	y
HP1b16	1	120	3	0	y
HP1b16	1	120	4	0	y
HP1b16	1	120	5	0	y
HP1b16	1	120	6	0	y
HP1b16	1	120	7	0	y
HP1b16	1	120	8	0	y
HP1b16	2	15	1	7	n
HP1b16	2	15	2	1	y
HP1b16	2	15	3	0	y
HP1b16	2	15	4	0	y
HP1b16	2	15	5	0	y
HP1b16	2	15	6	0	y
HP1b16	2	15	7	0	y
HP1b16	2	15	8	0	y
HP1b16	2	30	1	5	n
HP1b16	2	30	2	3	y
HP1b16	2	30	3	0	y
HP1b16	2	30	4	0	y
HP1b16	2	30	5	0	y
HP1b16	2	30	6	0	y
HP1b16	2	30	7	0	y
HP1b16	2	30	8	0	y
HP1b16	2	45	1	5	n
HP1b16	2	45	2	3	y
HP1b16	2	45	3	0	y
HP1b16	2	45	4	0	y
HP1b16	2	45	5	0	y
HP1b16	2	45	6	0	y
HP1b16	2	45	7	0	y
HP1b16	2	45	8	0	y
HP1b16	2	60	1	5	n
HP1b16	2	60	2	3	y
HP1b16	2	60	3	0	y
HP1b16	2	60	4	0	y
HP1b16	2	60	5	0	y
HP1b16	2	60	6	0	y
HP1b16	2	60	7	0	y
HP1b16	2	60	8	0	y
HP1b16	2	75	1	5	n
HP1b16	2	75	2	3	y
HP1b16	2	75	3	0	y
HP1b16	2	75	4	0	y
HP1b16	2	75	5	0	y
HP1b16	2	75	6	0	y
HP1b16	2	75	7	0	y
HP1b16	2	75	8	0	y
HP1b16	2	90	1	5	n
HP1b16	2	90	2	2	y
HP1b16	2	90	3	1	y
HP1b16	2	90	4	0	y
HP1b16	2	90	5	0	y
HP1b16	2	90	6	0	y
HP1b16	2	90	7	0	y
HP1b16	2	90	8	0	y
HP1b16	2	105	1	4	n
HP1b16	2	105	2	1	y
HP1b16	2	105	3	3	y
HP1b16	2	105	4	0	y
HP1b16	2	105	5	0	y
HP1b16	2	105	6	0	y
HP1b16	2	105	7	0	y
HP1b16	2	105	8	0	y
HP1b16	2	120	1	3	n
HP1b16	2	120	2	2	y
HP1b16	2	120	3	3	y
HP1b16	2	120	4	0	y
HP1b16	2	120	5	0	y
HP1b16	2	120	6	0	y
HP1b16	2	120	7	0	y
HP1b16	2	120	8	0	y
HP1b16	3	15	1	9	n
HP1b16	3	15	2	1	y
HP1b16	3	15	3	0	y
HP1b16	3	15	4	0	y
HP1b16	3	15	5	0	y
HP1b16	3	15	6	0	y
HP1b16	3	15	7	0	y
HP1b16	3	15	8	0	y
HP1b16	3	30	1	9	n
HP1b16	3	30	2	1	y
HP1b16	3	30	3	0	y
HP1b16	3	30	4	0	y
HP1b16	3	30	5	0	y
HP1b16	3	30	6	0	y
HP1b16	3	30	7	0	y
HP1b16	3	30	8	0	y
HP1b16	3	45	1	8	n
HP1b16	3	45	2	2	y
HP1b16	3	45	3	0	y
HP1b16	3	45	4	0	y
HP1b16	3	45	5	0	y
HP1b16	3	45	6	0	y
HP1b16	3	45	7	0	y
HP1b16	3	45	8	0	y
HP1b16	3	60	1	8	n
HP1b16	3	60	2	1	y
HP1b16	3	60	3	1	y
HP1b16	3	60	4	0	y
HP1b16	3	60	5	0	y
HP1b16	3	60	6	0	y
HP1b16	3	60	7	0	y
HP1b16	3	60	8	0	y
HP1b16	3	75	1	7	n
HP1b16	3	75	2	1	y
HP1b16	3	75	3	2	y
HP1b16	3	75	4	0	y
HP1b16	3	75	5	0	y
HP1b16	3	75	6	0	y
HP1b16	3	75	7	0	y
HP1b16	3	75	8	0	y
HP1b16	3	90	1	6	n
HP1b16	3	90	2	2	y
HP1b16	3	90	3	1	y
HP1b16	3	90	4	1	y
HP1b16	3	90	5	0	y
HP1b16	3	90	6	0	y
HP1b16	3	90	7	0	y
HP1b16	3	90	8	0	y
HP1b16	3	105	1	6	n
HP1b16	3	105	2	2	y
HP1b16	3	105	3	1	y
HP1b16	3	105	4	1	y
HP1b16	3	105	5	0	y
HP1b16	3	105	6	0	y
HP1b16	3	105	7	0	y
HP1b16	3	105	8	0	y
HP1b16	3	120	1	6	n
HP1b16	3	120	2	2	y
HP1b16	3	120	3	0	y
HP1b16	3	120	4	2	y
HP1b16	3	120	5	0	y
HP1b16	3	120	6	0	y
HP1b16	3	120	7	0	y
HP1b16	3	120	8	0	y
HP1b16	4	15	1	10	n
HP1b16	4	15	2	0	y
HP1b16	4	15	3	0	y
HP1b16	4	15	4	0	y
HP1b16	4	15	5	0	y
HP1b16	4	15	6	0	y
HP1b16	4	15	7	0	y
HP1b16	4	15	8	0	y
HP1b16	4	30	1	9	n
HP1b16	4	30	2	1	y
HP1b16	4	30	3	0	y
HP1b16	4	30	4	0	y
HP1b16	4	30	5	0	y
HP1b16	4	30	6	0	y
HP1b16	4	30	7	0	y
HP1b16	4	30	8	0	y
HP1b16	4	45	1	9	n
HP1b16	4	45	2	1	y
HP1b16	4	45	3	0	y
HP1b16	4	45	4	0	y
HP1b16	4	45	5	0	y
HP1b16	4	45	6	0	y
HP1b16	4	45	7	0	y
HP1b16	4	45	8	0	y
HP1b16	4	60	1	9	n
HP1b16	4	60	2	1	y
HP1b16	4	60	3	0	y
HP1b16	4	60	4	0	y
HP1b16	4	60	5	0	y
HP1b16	4	60	6	0	y
HP1b16	4	60	7	0	y
HP1b16	4	60	8	0	y
HP1b16	4	75	1	7	n
HP1b16	4	75	2	3	y
HP1b16	4	75	3	0	y
HP1b16	4	75	4	0	y
HP1b16	4	75	5	0	y
HP1b16	4	75	6	0	y
HP1b16	4	75	7	0	y
HP1b16	4	75	8	0	y
HP1b16	4	90	1	7	n
HP1b16	4	90	2	3	y
HP1b16	4	90	3	0	y
HP1b16	4	90	4	0	y
HP1b16	4	90	5	0	y
HP1b16	4	90	6	0	y
HP1b16	4	90	7	0	y
HP1b16	4	90	8	0	y
HP1b16	4	105	1	7	n
HP1b16	4	105	2	3	y
HP1b16	4	105	3	0	y
HP1b16	4	105	4	0	y
HP1b16	4	105	5	0	y
HP1b16	4	105	6	0	y
HP1b16	4	105	7	0	y
HP1b16	4	105	8	0	y
HP1b16	4	120	1	7	n
HP1b16	4	120	2	3	y
HP1b16	4	120	3	0	y
HP1b16	4	120	4	0	y
HP1b16	4	120	5	0	y
HP1b16	4	120	6	0	y
HP1b16	4	120	7	0	y
HP1b16	4	120	8	0	y
HP1b16	5	15	1	9	n
HP1b16	5	15	2	1	y
HP1b16	5	15	3	0	y
HP1b16	5	15	4	0	y
HP1b16	5	15	5	0	y
HP1b16	5	15	6	0	y
HP1b16	5	15	7	0	y
HP1b16	5	15	8	0	y
HP1b16	5	30	1	9	n
HP1b16	5	30	2	2	y
HP1b16	5	30	3	0	y
HP1b16	5	30	4	0	y
HP1b16	5	30	5	0	y
HP1b16	5	30	6	0	y
HP1b16	5	30	7	0	y
HP1b16	5	30	8	0	y
HP1b16	5	45	1	6	n
HP1b16	5	45	2	3	y
HP1b16	5	45	3	1	y
HP1b16	5	45	4	0	y
HP1b16	5	45	5	0	y
HP1b16	5	45	6	0	y
HP1b16	5	45	7	0	y
HP1b16	5	45	8	0	y
HP1b16	5	60	1	6	n
HP1b16	5	60	2	2	y
HP1b16	5	60	3	2	y
HP1b16	5	60	4	0	y
HP1b16	5	60	5	0	y
HP1b16	5	60	6	0	y
HP1b16	5	60	7	0	y
HP1b16	5	60	8	0	y
HP1b16	5	75	1	5	n
HP1b16	5	75	2	3	y
HP1b16	5	75	3	1	y
HP1b16	5	75	4	1	y
HP1b16	5	75	5	0	y
HP1b16	5	75	6	0	y
HP1b16	5	75	7	0	y
HP1b16	5	75	8	0	y
HP1b16	5	90	1	5	n
HP1b16	5	90	2	3	y
HP1b16	5	90	3	1	y
HP1b16	5	90	4	1	y
HP1b16	5	90	5	0	y
HP1b16	5	90	6	0	y
HP1b16	5	90	7	0	y
HP1b16	5	90	8	0	y
HP1b16	5	105	1	4	n
HP1b16	5	105	2	4	y
HP1b16	5	105	3	1	y
HP1b16	5	105	4	1	y
HP1b16	5	105	5	0	y
HP1b16	5	105	6	0	y
HP1b16	5	105	7	0	y
HP1b16	5	105	8	0	y
HP1b16	5	120	1	4	n
HP1b16	5	120	2	1	y
HP1b16	5	120	3	5	y
HP1b16	5	120	4	0	y
HP1b16	5	120	5	0	y
HP1b16	5	120	6	0	y
HP1b16	5	120	7	0	y
HP1b16	5	120	8	0	y
HP1b86	11	15	1	9	n
HP1b86	11	15	2	0	y
HP1b86	11	15	3	0	y
HP1b86	11	15	4	0	y
HP1b86	11	15	5	0	y
HP1b86	11	15	6	0	y
HP1b86	11	15	7	0	y
HP1b86	11	15	8	0	y
HP1b86	11	30	1	9	n
HP1b86	11	30	2	0	y
HP1b86	11	30	3	0	y
HP1b86	11	30	4	0	y
HP1b86	11	30	5	0	y
HP1b86	11	30	6	0	y
HP1b86	11	30	7	0	y
HP1b86	11	30	8	0	y
HP1b86	11	45	1	9	n
HP1b86	11	45	2	0	y
HP1b86	11	45	3	0	y
HP1b86	11	45	4	0	y
HP1b86	11	45	5	0	y
HP1b86	11	45	6	0	y
HP1b86	11	45	7	0	y
HP1b86	11	45	8	0	y
HP1b86	11	60	1	9	n
HP1b86	11	60	2	0	y
HP1b86	11	60	3	0	y
HP1b86	11	60	4	0	y
HP1b86	11	60	5	0	y
HP1b86	11	60	6	0	y
HP1b86	11	60	7	0	y
HP1b86	11	60	8	0	y
HP1b86	11	75	1	9	n
HP1b86	11	75	2	0	y
HP1b86	11	75	3	0	y
HP1b86	11	75	4	0	y
HP1b86	11	75	5	0	y
HP1b86	11	75	6	0	y
HP1b86	11	75	7	0	y
HP1b86	11	75	8	0	y
HP1b86	11	90	1	9	n
HP1b86	11	90	2	0	y
HP1b86	11	90	3	0	y
HP1b86	11	90	4	0	y
HP1b86	11	90	5	0	y
HP1b86	11	90	6	0	y
HP1b86	11	90	7	0	y
HP1b86	11	90	8	0	y
HP1b86	11	105	1	9	n
HP1b86	11	105	2	0	y
HP1b86	11	105	3	0	y
HP1b86	11	105	4	0	y
HP1b86	11	105	5	0	y
HP1b86	11	105	6	0	y
HP1b86	11	105	7	0	y
HP1b86	11	105	8	0	y
HP1b86	11	120	1	9	n
HP1b86	11	120	2	0	y
HP1b86	11	120	3	0	y
HP1b86	11	120	4	0	y
HP1b86	11	120	5	0	y
HP1b86	11	120	6	0	y
HP1b86	11	120	7	0	y
HP1b86	11	120	8	0	y
HP1b86	12	15	1	6	n
HP1b86	12	15	2	3	y
HP1b86	12	15	3	0	y
HP1b86	12	15	4	0	y
HP1b86	12	15	5	0	y
HP1b86	12	15	6	0	y
HP1b86	12	15	7	0	y
HP1b86	12	15	8	0	y
HP1b86	12	30	1	5	n
HP1b86	12	30	2	4	y
HP1b86	12	30	3	0	y
HP1b86	12	30	4	0	y
HP1b86	12	30	5	0	y
HP1b86	12	30	6	0	y
HP1b86	12	30	7	0	y
HP1b86	12	30	8	0	y
HP1b86	12	45	1	5	n
HP1b86	12	45	2	3	y
HP1b86	12	45	3	1	y
HP1b86	12	45	4	0	y
HP1b86	12	45	5	0	y
HP1b86	12	45	6	0	y
HP1b86	12	45	7	0	y
HP1b86	12	45	8	0	y
HP1b86	12	60	1	5	n
HP1b86	12	60	2	3	y
HP1b86	12	60	3	1	y
HP1b86	12	60	4	0	y
HP1b86	12	60	5	0	y
HP1b86	12	60	6	0	y
HP1b86	12	60	7	0	y
HP1b86	12	60	8	0	y
HP1b86	12	75	1	5	n
HP1b86	12	75	2	2	y
HP1b86	12	75	3	2	y
HP1b86	12	75	4	0	y
HP1b86	12	75	5	0	y
HP1b86	12	75	6	0	y
HP1b86	12	75	7	0	y
HP1b86	12	75	8	0	y
HP1b86	12	90	1	4	n
HP1b86	12	90	2	3	y
HP1b86	12	90	3	2	y
HP1b86	12	90	4	0	y
HP1b86	12	90	5	0	y
HP1b86	12	90	6	0	y
HP1b86	12	90	7	0	y
HP1b86	12	90	8	0	y
HP1b86	12	105	1	4	n
HP1b86	12	105	2	3	y
HP1b86	12	105	3	2	y
HP1b86	12	105	4	0	y
HP1b86	12	105	5	0	y
HP1b86	12	105	6	0	y
HP1b86	12	105	7	0	y
HP1b86	12	105	8	0	y
HP1b86	12	120	1	4	n
HP1b86	12	120	2	3	y
HP1b86	12	120	3	2	y
HP1b86	12	120	4	0	y
HP1b86	12	120	5	0	y
HP1b86	12	120	6	0	y
HP1b86	12	120	7	0	y
HP1b86	12	120	8	0	y
HP1b86	13	15	1	9	n
HP1b86	13	15	2	1	y
HP1b86	13	15	3	0	y
HP1b86	13	15	4	0	y
HP1b86	13	15	5	0	y
HP1b86	13	15	6	0	y
HP1b86	13	15	7	0	y
HP1b86	13	15	8	0	y
HP1b86	13	30	1	8	n
HP1b86	13	30	2	2	y
HP1b86	13	30	3	0	y
HP1b86	13	30	4	0	y
HP1b86	13	30	5	0	y
HP1b86	13	30	6	0	y
HP1b86	13	30	7	0	y
HP1b86	13	30	8	0	y
HP1b86	13	45	1	8	n
HP1b86	13	45	2	2	y
HP1b86	13	45	3	0	y
HP1b86	13	45	4	0	y
HP1b86	13	45	5	0	y
HP1b86	13	45	6	0	y
HP1b86	13	45	7	0	y
HP1b86	13	45	8	0	y
HP1b86	13	60	1	7	n
HP1b86	13	60	2	3	y
HP1b86	13	60	3	0	y
HP1b86	13	60	4	0	y
HP1b86	13	60	5	0	y
HP1b86	13	60	6	0	y
HP1b86	13	60	7	0	y
HP1b86	13	60	8	0	y
HP1b86	13	75	1	7	n
HP1b86	13	75	2	3	y
HP1b86	13	75	3	0	y
HP1b86	13	75	4	0	y
HP1b86	13	75	5	0	y
HP1b86	13	75	6	0	y
HP1b86	13	75	7	0	y
HP1b86	13	75	8	0	y
HP1b86	13	90	1	7	n
HP1b86	13	90	2	2	y
HP1b86	13	90	3	1	y
HP1b86	13	90	4	0	y
HP1b86	13	90	5	0	y
HP1b86	13	90	6	0	y
HP1b86	13	90	7	0	y
HP1b86	13	90	8	0	y
HP1b86	13	105	1	7	n
HP1b86	13	105	2	2	y
HP1b86	13	105	3	1	y
HP1b86	13	105	4	0	y
HP1b86	13	105	5	0	y
HP1b86	13	105	6	0	y
HP1b86	13	105	7	0	y
HP1b86	13	105	8	0	y
HP1b86	13	120	1	6	n
HP1b86	13	120	2	3	y
HP1b86	13	120	3	1	y
HP1b86	13	120	4	0	y
HP1b86	13	120	5	0	y
HP1b86	13	120	6	0	y
HP1b86	13	120	7	0	y
HP1b86	13	120	8	0	y
HP1b86	14	15	1	9	n
HP1b86	14	15	2	1	y
HP1b86	14	15	3	0	y
HP1b86	14	15	4	0	y
HP1b86	14	15	5	0	y
HP1b86	14	15	6	0	y
HP1b86	14	15	7	0	y
HP1b86	14	15	8	0	y
HP1b86	14	30	1	9	n
HP1b86	14	30	2	1	y
HP1b86	14	30	3	0	y
HP1b86	14	30	4	0	y
HP1b86	14	30	5	0	y
HP1b86	14	30	6	0	y
HP1b86	14	30	7	0	y
HP1b86	14	30	8	0	y
HP1b86	14	45	1	9	n
HP1b86	14	45	2	0	y
HP1b86	14	45	3	1	y
HP1b86	14	45	4	0	y
HP1b86	14	45	5	0	y
HP1b86	14	45	6	0	y
HP1b86	14	45	7	0	y
HP1b86	14	45	8	0	y
HP1b86	14	60	1	9	n
HP1b86	14	60	2	0	y
HP1b86	14	60	3	1	y
HP1b86	14	60	4	0	y
HP1b86	14	60	5	0	y
HP1b86	14	60	6	0	y
HP1b86	14	60	7	0	y
HP1b86	14	60	8	0	y
HP1b86	14	75	1	9	n
HP1b86	14	75	2	0	y
HP1b86	14	75	3	1	y
HP1b86	14	75	4	0	y
HP1b86	14	75	5	0	y
HP1b86	14	75	6	0	y
HP1b86	14	75	7	0	y
HP1b86	14	75	8	0	y
HP1b86	14	90	1	9	n
HP1b86	14	90	2	0	y
HP1b86	14	90	3	1	y
HP1b86	14	90	4	0	y
HP1b86	14	90	5	0	y
HP1b86	14	90	6	0	y
HP1b86	14	90	7	0	y
HP1b86	14	90	8	0	y
HP1b86	14	105	1	9	n
HP1b86	14	105	2	0	y
HP1b86	14	105	3	0	y
HP1b86	14	105	4	1	y
HP1b86	14	105	5	0	y
HP1b86	14	105	6	0	y
HP1b86	14	105	7	0	y
HP1b86	14	105	8	0	y
HP1b86	14	120	1	9	n
HP1b86	14	120	2	0	y
HP1b86	14	120	3	0	y
HP1b86	14	120	4	1	y
HP1b86	14	120	5	0	y
HP1b86	14	120	6	0	y
HP1b86	14	120	7	0	y
HP1b86	14	120	8	0	y
HP1b86	15	15	1	9	n
HP1b86	15	15	2	1	y
HP1b86	15	15	3	0	y
HP1b86	15	15	4	0	y
HP1b86	15	15	5	0	y
HP1b86	15	15	6	0	y
HP1b86	15	15	7	0	y
HP1b86	15	15	8	0	y
HP1b86	15	30	1	8	n
HP1b86	15	30	2	2	y
HP1b86	15	30	3	0	y
HP1b86	15	30	4	0	y
HP1b86	15	30	5	0	y
HP1b86	15	30	6	0	y
HP1b86	15	30	7	0	y
HP1b86	15	30	8	0	y
HP1b86	15	45	1	8	n
HP1b86	15	45	2	1	y
HP1b86	15	45	3	1	y
HP1b86	15	45	4	0	y
HP1b86	15	45	5	0	y
HP1b86	15	45	6	0	y
HP1b86	15	45	7	0	y
HP1b86	15	45	8	0	y
HP1b86	15	60	1	7	n
HP1b86	15	60	2	2	y
HP1b86	15	60	3	1	y
HP1b86	15	60	4	0	y
HP1b86	15	60	5	0	y
HP1b86	15	60	6	0	y
HP1b86	15	60	7	0	y
HP1b86	15	60	8	0	y
HP1b86	15	75	1	6	n
HP1b86	15	75	2	3	y
HP1b86	15	75	3	0	y
HP1b86	15	75	4	1	y
HP1b86	15	75	5	0	y
HP1b86	15	75	6	0	y
HP1b86	15	75	7	0	y
HP1b86	15	75	8	0	y
HP1b86	15	90	1	6	n
HP1b86	15	90	2	2	y
HP1b86	15	90	3	1	y
HP1b86	15	90	4	1	y
HP1b86	15	90	5	0	y
HP1b86	15	90	6	0	y
HP1b86	15	90	7	0	y
HP1b86	15	90	8	0	y
HP1b86	15	105	1	6	n
HP1b86	15	105	2	2	y
HP1b86	15	105	3	1	y
HP1b86	15	105	4	1	y
HP1b86	15	105	5	0	y
HP1b86	15	105	6	0	y
HP1b86	15	105	7	0	y
HP1b86	15	105	8	0	y
HP1b86	15	120	1	6	n
HP1b86	15	120	2	3	y
HP1b86	15	120	3	0	y
HP1b86	15	120	4	1	y
HP1b86	15	120	5	0	y
HP1b86	15	120	6	0	y
HP1b86	15	120	7	0	y
HP1b86	15	120	8	0	y
