# Supplementary material for: HP1B is a euchromatic Drosophila HP1 homolog with links to metabolism
Source: PLoS One. 2018 Oct 22;13(10):e0205867. doi: 10.1371/journal.pone.0205867 (PMC6197686; doi:10.1371/journal.pone.0205867)
Supplement: S1 File — (ZIP) [file pone.0205867.s011.zip › Data_files/Longevity_all_Fig6.xlsx]

## Sheet: Sheet1
Vial	death (hour)	Genotype	Sex	Trial
1	5	yw	F	1
1	9	yw	F	1		16 - HP1b^16
1	18	yw	F	1		86 - HP1b^86
1	22	yw	F	1
1	22	yw	F	1
1	23	yw	F	1
1	24	yw	F	1
1	25	yw	F	1
1	26	yw	F	1
1	26	yw	F	1
1	26	yw	F	1
1	27	yw	F	1
1	27	yw	F	1
1	27	yw	F	1
1	32	yw	F	1
1	33	yw	F	1
1	35	yw	F	1
1	35	yw	F	1
1	36	yw	F	1
1	38	yw	F	1
2	5	16	M	1
2	7	16	M	1
2	12	16	M	1
2	13	16	M	1
2	15	16	M	1
2	15	16	M	1
2	24	16	M	1
2	26	16	M	1
2	26	16	M	1
2	27	16	M	1
2	27	16	M	1
2	36	16	M	1
2	37	16	M	1
2	39	16	M	1
2	42	16	M	1
2	43	16	M	1
2	43	16	M	1
2	44	16	M	1
2	48	16	M	1
2	49	16	M	1
3	11	yw	M	1
3	12	yw	M	1
3	12	yw	M	1
3	12	yw	M	1
3	12	yw	M	1
3	23	yw	M	1
3	26	yw	M	1
3	26	yw	M	1
3	26	yw	M	1
3	26	yw	M	1
3	26	yw	M	1
3	27	yw	M	1
3	27	yw	M	1
3	27	yw	M	1
3	27	yw	M	1
3	27	yw	M	1
3	27	yw	M	1
3	27	yw	M	1
3	36	yw	M	1
3	43	yw	M	1
4	1	16	F	1
4	28	16	F	1
4	30	16	F	1
4	30	16	F	1
4	42	16	F	1
4	43	16	F	1
4	43	16	F	1
4	46	16	F	1
4	46	16	F	1
4	46	16	F	1
4	46	16	F	1
4	47	16	F	1
4	48	16	F	1
4	49	16	F	1
4	49	16	F	1
4	49	16	F	1
4	49	16	F	1
4	49	16	F	1
4	54	16	F	1
4	55	16	F	1
5	11	16	M	1
5	19	16	M	1
5	21	16	M	1
5	26	16	M	1
5	26	16	M	1
5	29	16	M	1
5	29	16	M	1
5	29	16	M	1
5	35	16	M	1
5	35	16	M	1
5	36	16	M	1
5	36	16	M	1
5	40	16	M	1
5	42	16	M	1
5	42	16	M	1
5	42	16	M	1
5	46	16	M	1
5	47	16	M	1
5	49	16	M	1
5	49	16	M	1
6	9	86	F	1
6	10	86	F	1
6	11	86	F	1
6	15	86	F	1
6	16	86	F	1
6	35	86	F	1
6	40	86	F	1
6	42	86	F	1
6	44	86	F	1
6	44	86	F	1
6	46	86	F	1
6	46	86	F	1
6	46	86	F	1
6	46	86	F	1
6	48	86	F	1
6	48	86	F	1
6	48	86	F	1
6	49	86	F	1
6	49	86	F	1
6	49	86	F	1
7	1	86	M	1
7	29	86	M	1
7	29	86	M	1
7	29	86	M	1
7	30	86	M	1
7	36	86	M	1
7	39	86	M	1
7	39	86	M	1
7	39	86	M	1
7	40	86	M	1
7	42	86	M	1
7	42	86	M	1
7	42	86	M	1
7	43	86	M	1
7	43	86	M	1
7	43	86	M	1
7	43	86	M	1
7	43	86	M	1
7	43	86	M	1
7	48	86	M	1
8	12	yw	M	1
8	18	yw	M	1
8	19	yw	M	1
8	21	yw	M	1
8	22	yw	M	1
8	25	yw	M	1
8	26	yw	M	1
8	26	yw	M	1
8	26	yw	M	1
8	26	yw	M	1
8	27	yw	M	1
8	27	yw	M	1
8	27	yw	M	1
8	27	yw	M	1
8	27	yw	M	1
8	33	yw	M	1
8	36	yw	M	1
8	36	yw	M	1
8	36	yw	M	1
8	38	yw	M	1
9	7	86	F	1
9	27	86	F	1
9	31	86	F	1
9	31	86	F	1
9	35	86	F	1
9	36	86	F	1
9	36	86	F	1
9	39	86	F	1
9	39	86	F	1
9	39	86	F	1
9	42	86	F	1
9	42	86	F	1
9	42	86	F	1
9	43	86	F	1
9	43	86	F	1
9	43	86	F	1
9	43	86	F	1
9	45	86	F	1
9	46	86	F	1
9	46	86	F	1
10	1	yw	M	1
10	5	yw	M	1
10	15	yw	M	1
10	20	yw	M	1
10	23	yw	M	1
10	24	yw	M	1
10	24	yw	M	1
10	24	yw	M	1
10	24	yw	M	1
10	24	yw	M	1
10	24	yw	M	1
10	26	yw	M	1
10	27	yw	M	1
10	31	yw	M	1
10	33	yw	M	1
10	34	yw	M	1
10	35	yw	M	1
10	36	yw	M	1
10	36	yw	M	1
10	37	yw	M	1
11	25	yw	F	1
11	28	yw	F	1
11	29	yw	F	1
11	30	yw	F	1
11	32	yw	F	1
11	34	yw	F	1
11	34	yw	F	1
11	35	yw	F	1
11	35	yw	F	1
11	36	yw	F	1
11	36	yw	F	1
11	36	yw	F	1
11	38	yw	F	1
11	39	yw	F	1
11	39	yw	F	1
11	39	yw	F	1
11	39	yw	F	1
11	42	yw	F	1
11	42	yw	F	1
11	43	yw	F	1
12	2	86	M	1
12	2	86	M	1
12	23	86	M	1
12	24	86	M	1
12	24	86	M	1
12	24	86	M	1
12	28	86	M	1
12	28	86	M	1
12	29	86	M	1
12	32	86	M	1
12	35	86	M	1
12	36	86	M	1
12	36	86	M	1
12	37	86	M	1
12	39	86	M	1
12	39	86	M	1
12	40	86	M	1
12	40	86	M	1
12	43	86	M	1
12	43	86	M	1
13	1	86	M	1
13	10	86	M	1
13	14	86	M	1
13	24	86	M	1
13	29	86	M	1
13	29	86	M	1
13	30	86	M	1
13	35	86	M	1
13	36	86	M	1
13	39	86	M	1
13	39	86	M	1
13	39	86	M	1
13	42	86	M	1
13	42	86	M	1
13	42	86	M	1
13	42	86	M	1
13	43	86	M	1
13	43	86	M	1
13	43	86	M	1
13	43	86	M	1
14	2	yw	F	1
14	15	yw	F	1
14	17	yw	F	1
14	20	yw	F	1
14	24	yw	F	1
14	27	yw	F	1
14	28	yw	F	1
14	29	yw	F	1
14	31	yw	F	1
14	31	yw	F	1
14	32	yw	F	1
14	43	yw	F	1
14	45	yw	F	1
14	46	yw	F	1
14	47	yw	F	1
14	48	yw	F	1
14	49	yw	F	1
14	53	yw	F	1
14	57	yw	F	1
14	57	yw	F	1
15	21	86	M	1
15	21	86	M	1
15	21	86	M	1
15	23	86	M	1
15	23	86	M	1
15	24	86	M	1
15	24	86	M	1
15	24	86	M	1
15	24	86	M	1
15	25	86	M	1
15	27	86	M	1
15	28	86	M	1
15	30	86	M	1
15	35	86	M	1
15	36	86	M	1
15	36	86	M	1
15	36	86	M	1
15	36	86	M	1
15	36	86	M	1
15	43	86	M	1
16	5	86	F	1
16	25	86	F	1
16	28	86	F	1
16	29	86	F	1
16	30	86	F	1
16	35	86	F	1
16	36	86	F	1
16	37	86	F	1
16	38	86	F	1
16	39	86	F	1
16	40	86	F	1
16	40	86	F	1
16	43	86	F	1
16	43	86	F	1
16	43	86	F	1
16	43	86	F	1
16	45	86	F	1
16	46	86	F	1
16	46	86	F	1
16	46	86	F	1
17	24	86	F	1
17	31	86	F	1
17	32	86	F	1
17	32	86	F	1
17	38	86	F	1
17	40	86	F	1
17	40	86	F	1
17	40	86	F	1
17	43	86	F	1
17	43	86	F	1
17	46	86	F	1
17	47	86	F	1
17	47	86	F	1
17	48	86	F	1
17	48	86	F	1
17	48	86	F	1
17	49	86	F	1
17	49	86	F	1
17	49	86	F	1
17	49	86	F	1
18	1	16	M	1
18	2	16	M	1
18	5	16	M	1
18	9	16	M	1
18	28	16	M	1
18	28	16	M	1
18	34	16	M	1
18	35	16	M	1
18	36	16	M	1
18	39	16	M	1
18	39	16	M	1
18	40	16	M	1
18	43	16	M	1
18	43	16	M	1
18	43	16	M	1
18	43	16	M	1
18	45	16	M	1
18	46	16	M	1
18	46	16	M	1
18	47	16	M	1
19	11	yw	F	1
19	16	yw	F	1
19	18	yw	F	1
19	21	yw	F	1
19	21	yw	F	1
19	24	yw	F	1
19	30	yw	F	1
19	30	yw	F	1
19	36	yw	F	1
19	53	yw	F	1
19	55	yw	F	1
19	55	yw	F	1
19	56	yw	F	1
19	56	yw	F	1
19	56	yw	F	1
19	57	yw	F	1
19	60	yw	F	1
19	60	yw	F	1
19	61	yw	F	1
19	62	yw	F	1
20	5	16	F	1
20	18	16	F	1
20	19	16	F	1
20	24	16	F	1
20	29	16	F	1
20	34	16	F	1
20	35	16	F	1
20	39	16	F	1
20	39	16	F	1
20	46	16	F	1
20	47	16	F	1
20	48	16	F	1
20	48	16	F	1
20	48	16	F	1
20	49	16	F	1
20	49	16	F	1
20	49	16	F	1
20	49	16	F	1
20	49	16	F	1
20	49	16	F	1
21	1	yw	F	1
21	1	yw	F	1
21	2	yw	F	1
21	7	yw	F	1
21	14	yw	F	1
21	15	yw	F	1
21	16	yw	F	1
21	16	yw	F	1
21	21	yw	F	1
21	22	yw	F	1
21	25	yw	F	1
21	28	yw	F	1
21	29	yw	F	1
21	32	yw	F	1
21	34	yw	F	1
21	34	yw	F	1
21	35	yw	F	1
21	36	yw	F	1
21	39	yw	F	1
21	43	yw	F	1
22	7	16	F	1
22	18	16	F	1
22	20	16	F	1
22	22	16	F	1
22	28	16	F	1
22	29	16	F	1
22	30	16	F	1
22	35	16	F	1
22	37	16	F	1
22	39	16	F	1
22	42	16	F	1
22	46	16	F	1
22	46	16	F	1
22	48	16	F	1
22	48	16	F	1
22	48	16	F	1
22	49	16	F	1
22	49	16	F	1
22	49	16	F	1
22	57	16	F	1
23	1	16	M	1
23	15	16	M	1
23	15	16	M	1
23	22	16	M	1
23	28	16	M	1
23	34	16	M	1
23	35	16	M	1
23	36	16	M	1
23	36	16	M	1
23	36	16	M	1
23	36	16	M	1
23	39	16	M	1
23	39	16	M	1
23	40	16	M	1
23	40	16	M	1
23	42	16	M	1
23	42	16	M	1
23	43	16	M	1
23	43	16	M	1
23	45	16	M	1
24	1	86	F	1
24	29	86	F	1
24	29	86	F	1
24	30	86	F	1
24	35	86	F	1
24	36	86	F	1
24	36	86	F	1
24	37	86	F	1
24	38	86	F	1
24	38	86	F	1
24	39	86	F	1
24	39	86	F	1
24	40	86	F	1
24	42	86	F	1
24	43	86	F	1
24	43	86	F	1
24	43	86	F	1
24	45	86	F	1
24	47	86	F	1
24	47	86	F	1
25	20	16	F	1
25	22	16	F	1
25	26	16	F	1
25	30	16	F	1
25	32	16	F	1
25	42	16	F	1
25	42	16	F	1
25	43	16	F	1
25	46	16	F	1
25	47	16	F	1
25	48	16	F	1
25	48	16	F	1
25	49	16	F	1
25	49	16	F	1
25	49	16	F	1
25	49	16	F	1
25	49	16	F	1
25	55	16	F	1
25	57	16	F	1
25	57	16	F	1
26	17	16	F	1
26	22	16	F	1
26	27	16	F	1
26	30	16	F	1
26	30	16	F	1
26	30	16	F	1
26	37	16	F	1
26	43	16	F	1
26	47	16	F	1
26	47	16	F	1
26	48	16	F	1
26	48	16	F	1
26	55	16	F	1
26	55	16	F	1
26	55	16	F	1
26	57	16	F	1
26	57	16	F	1
26	57	16	F	1
26	57	16	F	1
26	58	16	F	1
27	5	86	M	1
27	17	86	M	1
27	22	86	M	1
27	28	86	M	1
27	36	86	M	1
27	36	86	M	1
27	36	86	M	1
27	39	86	M	1
27	39	86	M	1
27	39	86	M	1
27	39	86	M	1
27	39	86	M	1
27	39	86	M	1
27	39	86	M	1
27	42	86	M	1
27	42	86	M	1
27	43	86	M	1
27	43	86	M	1
27	43	86	M	1
27	43	86	M	1
28	18	yw	M	1
28	21	yw	M	1
28	21	yw	M	1
28	23	yw	M	1
28	24	yw	M	1
28	24	yw	M	1
28	24	yw	M	1
28	24	yw	M	1
28	26	yw	M	1
28	26	yw	M	1
28	26	yw	M	1
28	27	yw	M	1
28	27	yw	M	1
28	27	yw	M	1
28	29	yw	M	1
28	34	yw	M	1
28	34	yw	M	1
28	35	yw	M	1
28	35	yw	M	1
28	36	yw	M	1
29	18	yw	M	1
29	18	yw	M	1
29	23	yw	M	1
29	24	yw	M	1
29	24	yw	M	1
29	24	yw	M	1
29	24	yw	M	1
29	24	yw	M	1
29	25	yw	M	1
29	26	yw	M	1
29	26	yw	M	1
29	26	yw	M	1
29	27	yw	M	1
29	27	yw	M	1
29	27	yw	M	1
29	32	yw	M	1
29	35	yw	M	1
29	36	yw	M	1
29	36	yw	M	1
29	49	yw	M	1
30	12	16	M	1
30	22	16	M	1
30	27	16	M	1
30	31	16	M	1
30	32	16	M	1
30	32	16	M	1
30	33	16	M	1
30	36	16	M	1
30	38	16	M	1
30	39	16	M	1
30	39	16	M	1
30	42	16	M	1
30	42	16	M	1
30	43	16	M	1
30	43	16	M	1
30	43	16	M	1
30	43	16	M	1
30	43	16	M	1
30	43	16	M	1
30	43	16	M	1
1	9	yw	F	2
1	14	yw	F	2
1	14	yw	F	2
1	27	yw	F	2
1	35	yw	F	2
1	45	yw	F	2
1	51	yw	F	2
1	51	yw	F	2
1	57	yw	F	2
1	62	yw	F	2
1	68	yw	F	2
1	68	yw	F	2
1	69	yw	F	2
1	75	yw	F	2
1	76	yw	F	2
1	77	yw	F	2
1	77	yw	F	2
1	78	yw	F	2
1	78	yw	F	2
1	78	yw	F	2
2	3	16	M	2
2	9	16	M	2
2	16	16	M	2
2	16	16	M	2
2	37	16	M	2
2	45	16	M	2
2	48	16	M	2
2	53	16	M	2
2	53	16	M	2
2	54	16	M	2
2	54	16	M	2
2	55	16	M	2
2	55	16	M	2
2	56	16	M	2
2	57	16	M	2
2	57	16	M	2
2	57	16	M	2
2	57	16	M	2
2	57	16	M	2
2	57	16	M	2
3	35	yw	M	2
3	36	yw	M	2
3	50	yw	M	2
3	51	yw	M	2
3	51	yw	M	2
3	54	yw	M	2
3	55	yw	M	2
3	56	yw	M	2
3	57	yw	M	2
3	57	yw	M	2
3	57	yw	M	2
3	57	yw	M	2
3	57	yw	M	2
3	60	yw	M	2
3	64	yw	M	2
3	64	yw	M	2
3	64	yw	M	2
3	65	yw	M	2
3	65	yw	M	2
3	78	yw	M	2
4	10	16	F	2
4	14	16	F	2
4	27	16	F	2
4	41	16	F	2
4	41	16	F	2
4	44	16	F	2
4	45	16	F	2
4	46	16	F	2
4	50	16	F	2
4	50	16	F	2
4	52	16	F	2
4	54	16	F	2
4	55	16	F	2
4	57	16	F	2
4	57	16	F	2
4	57	16	F	2
4	60	16	F	2
4	61	16	F	2
4	64	16	F	2
4	65	16	F	2
5	1	16	M	2
5	4	16	M	2
5	4	16	M	2
5	14	16	M	2
5	14	16	M	2
5	30	16	M	2
5	47	16	M	2
5	48	16	M	2
5	48	16	M	2
5	51	16	M	2
5	53	16	M	2
5	53	16	M	2
5	54	16	M	2
5	54	16	M	2
5	56	16	M	2
5	57	16	M	2
5	57	16	M	2
5	57	16	M	2
5	64	16	M	2
5	65	16	M	2
6	4	86	F	2
6	53	86	F	2
6	54	86	F	2
6	54	86	F	2
6	55	86	F	2
6	55	86	F	2
6	56	86	F	2
6	59	86	F	2
6	60	86	F	2
6	60	86	F	2
6	61	86	F	2
6	61	86	F	2
6	61	86	F	2
6	61	86	F	2
6	61	86	F	2
6	61	86	F	2
6	64	86	F	2
6	64	86	F	2
6	65	86	F	2
6	65	86	F	2
7	3	86	M	2
7	12	86	M	2
7	14	86	M	2
7	14	86	M	2
7	36	86	M	2
7	45	86	M	2
7	49	86	M	2
7	51	86	M	2
7	51	86	M	2
7	51	86	M	2
7	51	86	M	2
7	51	86	M	2
7	51	86	M	2
7	51	86	M	2
7	54	86	M	2
7	56	86	M	2
7	57	86	M	2
7	57	86	M	2
7	61	86	M	2
7	65	86	M	2
8	6	yw	M	2
8	9	yw	M	2
8	12	yw	M	2
8	40	yw	M	2
8	41	yw	M	2
8	41	yw	M	2
8	41	yw	M	2
8	42	yw	M	2
8	42	yw	M	2
8	42	yw	M	2
8	42	yw	M	2
8	44	yw	M	2
8	44	yw	M	2
8	52	yw	M	2
8	52	yw	M	2
8	52	yw	M	2
8	52	yw	M	2
8	57	yw	M	2
8	64	yw	M	2
8	65	yw	M	2
9	2	86	F	2
9	25	86	F	2
9	52	86	F	2
9	53	86	F	2
9	53	86	F	2
9	53	86	F	2
9	55	86	F	2
9	56	86	F	2
9	57	86	F	2
9	57	86	F	2
9	57	86	F	2
9	57	86	F	2
9	58	86	F	2
9	60	86	F	2
9	61	86	F	2
9	61	86	F	2
9	61	86	F	2
9	61	86	F	2
9	65	86	F	2
9	65	86	F	2
10	1	yw	M	2
10	16	yw	M	2
10	40	yw	M	2
10	50	yw	M	2
10	50	yw	M	2
10	50	yw	M	2
10	51	yw	M	2
10	51	yw	M	2
10	52	yw	M	2
10	52	yw	M	2
10	53	yw	M	2
10	53	yw	M	2
10	53	yw	M	2
10	53	yw	M	2
10	54	yw	M	2
10	57	yw	M	2
10	57	yw	M	2
10	57	yw	M	2
10	57	yw	M	2
10	57	yw	M	2
11	4	yw	F	2
11	14	yw	F	2
11	41	yw	F	2
11	47	yw	F	2
11	48	yw	F	2
11	50	yw	F	2
11	61	yw	F	2
11	63	yw	F	2
11	65	yw	F	2
11	65	yw	F	2
11	66	yw	F	2
11	72	yw	F	2
11	73	yw	F	2
11	75	yw	F	2
11	75	yw	F	2
11	75	yw	F	2
11	78	yw	F	2
11	78	yw	F	2
11	78	yw	F	2
11	78	yw	F	2
12	4	86	M	2
12	12	86	M	2
12	12	86	M	2
12	14	86	M	2
12	16	86	M	2
12	46	86	M	2
12	46	86	M	2
12	48	86	M	2
12	50	86	M	2
12	51	86	M	2
12	54	86	M	2
12	54	86	M	2
12	54	86	M	2
12	54	86	M	2
12	54	86	M	2
12	57	86	M	2
12	57	86	M	2
12	57	86	M	2
12	57	86	M	2
12	57	86	M	2
13	2	86	M	2
13	4	86	M	2
13	14	86	M	2
13	14	86	M	2
13	30	86	M	2
13	38	86	M	2
13	38	86	M	2
13	42	86	M	2
13	48	86	M	2
13	50	86	M	2
13	50	86	M	2
13	50	86	M	2
13	50	86	M	2
13	50	86	M	2
13	51	86	M	2
13	51	86	M	2
13	51	86	M	2
13	55	86	M	2
13	57	86	M	2
13	57	86	M	2
14	1	yw	F	2
14	4	yw	F	2
14	4	yw	F	2
14	4	yw	F	2
14	5	yw	F	2
14	12	yw	F	2
14	15	yw	F	2
14	44	yw	F	2
14	45	yw	F	2
14	47	yw	F	2
14	57	yw	F	2
14	57	yw	F	2
14	57	yw	F	2
14	62	yw	F	2
14	62	yw	F	2
14	62	yw	F	2
14	70	yw	F	2
14	76	yw	F	2
14	77	yw	F	2
14	78	yw	F	2
15	3	86	M	2
15	4	86	M	2
15	4	86	M	2
15	14	86	M	2
15	14	86	M	2
15	44	86	M	2
15	45	86	M	2
15	48	86	M	2
15	50	86	M	2
15	50	86	M	2
15	50	86	M	2
15	50	86	M	2
15	51	86	M	2
15	51	86	M	2
15	51	86	M	2
15	54	86	M	2
15	54	86	M	2
15	57	86	M	2
15	57	86	M	2
15	57	86	M	2
16	2	86	F	2
16	4	86	F	2
16	4	86	F	2
16	25	86	F	2
16	53	86	F	2
16	54	86	F	2
16	54	86	F	2
16	55	86	F	2
16	55	86	F	2
16	57	86	F	2
16	57	86	F	2
16	60	86	F	2
16	61	86	F	2
16	63	86	F	2
16	63	86	F	2
16	63	86	F	2
16	64	86	F	2
16	64	86	F	2
16	65	86	F	2
16	65	86	F	2
17	19	86	F	2
17	24	86	F	2
17	51	86	F	2
17	54	86	F	2
17	55	86	F	2
17	57	86	F	2
17	57	86	F	2
17	57	86	F	2
17	57	86	F	2
17	59	86	F	2
17	59	86	F	2
17	61	86	F	2
17	61	86	F	2
17	63	86	F	2
17	63	86	F	2
17	64	86	F	2
17	64	86	F	2
17	64	86	F	2
17	65	86	F	2
17	65	86	F	2
18	2	16	M	2
18	12	16	M	2
18	12	16	M	2
18	14	16	M	2
18	17	16	M	2
18	38	16	M	2
18	43	16	M	2
18	44	16	M	2
18	47	16	M	2
18	49	16	M	2
18	50	16	M	2
18	51	16	M	2
18	51	16	M	2
18	53	16	M	2
18	54	16	M	2
18	55	16	M	2
18	57	16	M	2
18	57	16	M	2
18	57	16	M	2
18	57	16	M	2
19	1	yw	F	2
19	14	yw	F	2
19	20	yw	F	2
19	24	yw	F	2
19	48	yw	F	2
19	48	yw	F	2
19	49	yw	F	2
19	51	yw	F	2
19	54	yw	F	2
19	62	yw	F	2
19	63	yw	F	2
19	65	yw	F	2
19	65	yw	F	2
19	68	yw	F	2
19	68	yw	F	2
19	69	yw	F	2
19	69	yw	F	2
19	74	yw	F	2
19	76	yw	F	2
19	78	yw	F	2
20	3	16	F	2
20	4	16	F	2
20	6	16	F	2
20	21	16	F	2
20	22	16	F	2
20	24	16	F	2
20	44	16	F	2
20	54	16	F	2
20	55	16	F	2
20	61	16	F	2
20	61	16	F	2
20	61	16	F	2
20	62	16	F	2
20	62	16	F	2
20	63	16	F	2
20	64	16	F	2
20	65	16	F	2
20	65	16	F	2
20	69	16	F	2
20	69	16	F	2
21	1	yw	F	2
21	5	yw	F	2
21	12	yw	F	2
21	12	yw	F	2
21	12	yw	F	2
21	12	yw	F	2
21	12	yw	F	2
21	14	yw	F	2
21	48	yw	F	2
21	53	yw	F	2
21	56	yw	F	2
21	57	yw	F	2
21	63	yw	F	2
21	65	yw	F	2
21	78	yw	F	2
21	78	yw	F	2
21	78	yw	F	2
21	78	yw	F	2
21	78	yw	F	2
21	79	yw	F	2
22	9	16	F	2
22	18	16	F	2
22	18	16	F	2
22	22	16	F	2
22	24	16	F	2
22	51	16	F	2
22	53	16	F	2
22	53	16	F	2
22	55	16	F	2
22	61	16	F	2
22	62	16	F	2
22	63	16	F	2
22	64	16	F	2
22	64	16	F	2
22	65	16	F	2
22	68	16	F	2
22	69	16	F	2
22	69	16	F	2
22	70	16	F	2
22	70	16	F	2
23	12	16	M	2
23	12	16	M	2
23	12	16	M	2
23	17	16	M	2
23	21	16	M	2
23	22	16	M	2
23	24	16	M	2
23	38	16	M	2
23	39	16	M	2
23	43	16	M	2
23	43	16	M	2
23	44	16	M	2
23	44	16	M	2
23	46	16	M	2
23	48	16	M	2
23	49	16	M	2
23	52	16	M	2
23	57	16	M	2
23	57	16	M	2
23	57	16	M	2
24	4	86	F	2
24	12	86	F	2
24	14	86	F	2
24	53	86	F	2
24	53	86	F	2
24	54	86	F	2
24	57	86	F	2
24	57	86	F	2
24	57	86	F	2
24	57	86	F	2
24	57	86	F	2
24	59	86	F	2
24	60	86	F	2
24	61	86	F	2
24	61	86	F	2
24	61	86	F	2
24	63	86	F	2
24	64	86	F	2
24	65	86	F	2
24	65	86	F	2
25	11	16	F	2
25	24	16	F	2
25	26	16	F	2
25	33	16	F	2
25	39	16	F	2
25	57	16	F	2
25	57	16	F	2
25	57	16	F	2
25	57	16	F	2
25	61	16	F	2
25	61	16	F	2
25	62	16	F	2
25	62	16	F	2
25	64	16	F	2
25	65	16	F	2
25	65	16	F	2
25	68	16	F	2
25	68	16	F	2
25	69	16	F	2
25	69	16	F	2
26	1	16	F	2
26	2	16	F	2
26	4	16	F	2
26	9	16	F	2
26	19	16	F	2
26	57	16	F	2
26	57	16	F	2
26	57	16	F	2
26	61	16	F	2
26	61	16	F	2
26	62	16	F	2
26	62	16	F	2
26	63	16	F	2
26	63	16	F	2
26	63	16	F	2
26	65	16	F	2
26	65	16	F	2
26	65	16	F	2
26	65	16	F	2
26	70	16	F	2
27	2	86	M	2
27	4	86	M	2
27	12	86	M	2
27	14	86	M	2
27	14	86	M	2
27	14	86	M	2
27	21	86	M	2
27	35	86	M	2
27	36	86	M	2
27	48	86	M	2
27	48	86	M	2
27	48	86	M	2
27	48	86	M	2
27	50	86	M	2
27	51	86	M	2
27	51	86	M	2
27	51	86	M	2
27	54	86	M	2
27	54	86	M	2
27	54	86	M	2
28	18	yw	M	2
28	39	yw	M	2
28	39	yw	M	2
28	39	yw	M	2
28	39	yw	M	2
28	40	yw	M	2
28	40	yw	M	2
28	40	yw	M	2
28	40	yw	M	2
28	40	yw	M	2
28	51	yw	M	2
28	51	yw	M	2
28	51	yw	M	2
28	54	yw	M	2
28	54	yw	M	2
28	54	yw	M	2
28	57	yw	M	2
28	57	yw	M	2
28	63	yw	M	2
28	65	yw	M	2
29	1	yw	M	2
29	39	yw	M	2
29	47	yw	M	2
29	51	yw	M	2
29	51	yw	M	2
29	54	yw	M	2
29	54	yw	M	2
29	57	yw	M	2
29	57	yw	M	2
29	57	yw	M	2
29	59	yw	M	2
29	61	yw	M	2
29	63	yw	M	2
29	63	yw	M	2
29	63	yw	M	2
29	64	yw	M	2
29	64	yw	M	2
29	65	yw	M	2
29	65	yw	M	2
29	70	yw	M	2
30	1	16	M	2
30	4	16	M	2
30	14	16	M	2
30	14	16	M	2
30	14	16	M	2
30	15	16	M	2
30	16	16	M	2
30	22	16	M	2
30	24	16	M	2
30	26	16	M	2
30	27	16	M	2
30	38	16	M	2
30	44	16	M	2
30	44	16	M	2
30	45	16	M	2
30	45	16	M	2
30	45	16	M	2
30	46	16	M	2
30	51	16	M	2
30	51	16	M	2
1	10	yw	F	3
1	12	yw	F	3
1	19	yw	F	3
1	20	yw	F	3
1	23	yw	F	3
1	25	yw	F	3
1	28	yw	F	3
1	39	yw	F	3
1	39	yw	F	3
1	41	yw	F	3
1	41	yw	F	3
1	50	yw	F	3
1	52	yw	F	3
1	53	yw	F	3
1	55	yw	F	3
1	56	yw	F	3
1	56	yw	F	3
1	56	yw	F	3
1	56	yw	F	3
1	57	yw	F	3
2	6	yw	F	3
2	11	yw	F	3
2	25	yw	F	3
2	33	yw	F	3
2	38	yw	F	3
2	39	yw	F	3
2	40	yw	F	3
2	41	yw	F	3
2	44	yw	F	3
2	45	yw	F	3
2	47	yw	F	3
2	53	yw	F	3
2	55	yw	F	3
2	59	yw	F	3
2	60	yw	F	3
2	62	yw	F	3
2	64	yw	F	3
2	64	yw	F	3
2	64	yw	F	3
2	64	yw	F	3
3	13	yw	F	3
3	14	yw	F	3
3	14	yw	F	3
3	59	yw	F	3
3	63	yw	F	3
3	63	yw	F	3
3	63	yw	F	3
3	65	yw	F	3
3	65	yw	F	3
3	65	yw	F	3
3	65	yw	F	3
3	66	yw	F	3
3	67	yw	F	3
3	67	yw	F	3
3	67	yw	F	3
3	67	yw	F	3
3	68	yw	F	3
3	68	yw	F	3
3	69	yw	F	3
3	74	yw	F	3
4	10	yw	F	3
4	25	yw	F	3
4	25	yw	F	3
4	27	yw	F	3
4	28	yw	F	3
4	28	yw	F	3
4	33	yw	F	3
4	34	yw	F	3
4	42	yw	F	3
4	43	yw	F	3
4	44	yw	F	3
4	44	yw	F	3
4	44	yw	F	3
4	45	yw	F	3
4	46	yw	F	3
4	46	yw	F	3
4	47	yw	F	3
4	50	yw	F	3
4	53	yw	F	3
4	55	yw	F	3
5	20	yw	F	3
5	25	yw	F	3
5	35	yw	F	3
5	43	yw	F	3
5	47	yw	F	3
5	48	yw	F	3
5	56	yw	F	3
5	60	yw	F	3
5	60	yw	F	3
5	60	yw	F	3
5	61	yw	F	3
5	62	yw	F	3
5	62	yw	F	3
5	62	yw	F	3
5	62	yw	F	3
5	62	yw	F	3
5	62	yw	F	3
5	63	yw	F	3
5	64	yw	F	3
5	66	yw	F	3
6	3	yw	M	3
6	8	yw	M	3
6	12	yw	M	3
6	16	yw	M	3
6	16	yw	M	3
6	21	yw	M	3
6	21	yw	M	3
6	22	yw	M	3
6	22	yw	M	3
6	23	yw	M	3
6	23	yw	M	3
6	23	yw	M	3
6	24	yw	M	3
6	24	yw	M	3
6	24	yw	M	3
6	25	yw	M	3
6	28	yw	M	3
6	28	yw	M	3
6	34	yw	M	3
6	38	yw	M	3
7	9	yw	M	3
7	17	yw	M	3
7	17	yw	M	3
7	24	yw	M	3
7	25	yw	M	3
7	26	yw	M	3
7	27	yw	M	3
7	28	yw	M	3
7	30	yw	M	3
7	30	yw	M	3
7	32	yw	M	3
7	33	yw	M	3
7	36	yw	M	3
7	36	yw	M	3
7	37	yw	M	3
7	38	yw	M	3
7	38	yw	M	3
7	41	yw	M	3
7	45	yw	M	3
7	45	yw	M	3
8	17	yw	M	3
8	17	yw	M	3
8	23	yw	M	3
8	23	yw	M	3
8	24	yw	M	3
8	24	yw	M	3
8	24	yw	M	3
8	25	yw	M	3
8	25	yw	M	3
8	26	yw	M	3
8	26	yw	M	3
8	28	yw	M	3
8	28	yw	M	3
8	30	yw	M	3
8	33	yw	M	3
8	33	yw	M	3
8	35	yw	M	3
8	36	yw	M	3
8	39	yw	M	3
8	45	yw	M	3
9	17	yw	M	3
9	20	yw	M	3
9	20	yw	M	3
9	20	yw	M	3
9	20	yw	M	3
9	20	yw	M	3
9	21	yw	M	3
9	30	yw	M	3
9	30	yw	M	3
9	30	yw	M	3
9	30	yw	M	3
9	31	yw	M	3
9	35	yw	M	3
9	48	yw	M	3
9	50	yw	M	3
9	53	yw	M	3
9	53	yw	M	3
9	56	yw	M	3
9	59	yw	M	3
9	59	yw	M	3
10	2	yw	M	3
10	10	yw	M	3
10	15	yw	M	3
10	18	yw	M	3
10	20	yw	M	3
10	21	yw	M	3
10	23	yw	M	3
10	25	yw	M	3
10	25	yw	M	3
10	28	yw	M	3
10	28	yw	M	3
10	30	yw	M	3
10	32	yw	M	3
10	33	yw	M	3
10	33	yw	M	3
10	36	yw	M	3
10	39	yw	M	3
10	41	yw	M	3
10	41	yw	M	3
10	45	yw	M	3
11	2	86	F	3
11	25	86	F	3
11	28	86	F	3
11	28	86	F	3
11	49	86	F	3
11	49	86	F	3
11	51	86	F	3
11	51	86	F	3
11	51	86	F	3
11	52	86	F	3
11	53	86	F	3
11	54	86	F	3
11	55	86	F	3
11	55	86	F	3
11	55	86	F	3
11	55	86	F	3
11	56	86	F	3
11	56	86	F	3
11	57	86	F	3
11	58	86	F	3
12	3	86	F	3
12	47	86	F	3
12	48	86	F	3
12	48	86	F	3
12	51	86	F	3
12	51	86	F	3
12	51	86	F	3
12	51	86	F	3
12	51	86	F	3
12	51	86	F	3
12	51	86	F	3
12	52	86	F	3
12	52	86	F	3
12	52	86	F	3
12	53	86	F	3
12	53	86	F	3
12	55	86	F	3
12	55	86	F	3
12	55	86	F	3
12	55	86	F	3
13	8	86	F	3
13	36	86	F	3
13	49	86	F	3
13	50	86	F	3
13	52	86	F	3
13	53	86	F	3
13	53	86	F	3
13	53	86	F	3
13	53	86	F	3
13	53	86	F	3
13	55	86	F	3
13	56	86	F	3
13	56	86	F	3
13	56	86	F	3
13	56	86	F	3
13	56	86	F	3
13	56	86	F	3
13	56	86	F	3
13	57	86	F	3
13	57	86	F	3
14	46	86	F	3
14	48	86	F	3
14	49	86	F	3
14	51	86	F	3
14	52	86	F	3
14	53	86	F	3
14	53	86	F	3
14	54	86	F	3
14	55	86	F	3
14	55	86	F	3
14	55	86	F	3
14	55	86	F	3
14	56	86	F	3
14	56	86	F	3
14	56	86	F	3
14	56	86	F	3
14	59	86	F	3
14	59	86	F	3
14	59	86	F	3
14	59	86	F	3
15	39	86	F	3
15	46	86	F	3
15	47	86	F	3
15	48	86	F	3
15	48	86	F	3
15	50	86	F	3
15	50	86	F	3
15	50	86	F	3
15	51	86	F	3
15	51	86	F	3
15	51	86	F	3
15	53	86	F	3
15	53	86	F	3
15	54	86	F	3
15	54	86	F	3
15	55	86	F	3
15	55	86	F	3
15	55	86	F	3
15	56	86	F	3
15	56	86	F	3
16	30	86	M	3
16	34	86	M	3
16	35	86	M	3
16	41	86	M	3
16	43	86	M	3
16	46	86	M	3
16	47	86	M	3
16	48	86	M	3
16	48	86	M	3
16	49	86	M	3
16	50	86	M	3
16	51	86	M	3
16	51	86	M	3
16	52	86	M	3
16	52	86	M	3
16	52	86	M	3
16	52	86	M	3
16	53	86	M	3
16	53	86	M	3
16	53	86	M	3
17	10	86	M	3
17	16	86	M	3
17	18	86	M	3
17	25	86	M	3
17	28	86	M	3
17	33	86	M	3
17	42	86	M	3
17	42	86	M	3
17	44	86	M	3
17	44	86	M	3
17	46	86	M	3
17	47	86	M	3
17	48	86	M	3
17	49	86	M	3
17	49	86	M	3
17	50	86	M	3
17	52	86	M	3
17	53	86	M	3
17	53	86	M	3
17	53	86	M	3
18	5	86	M	3
18	7	86	M	3
18	8	86	M	3
18	8	86	M	3
18	17	86	M	3
18	26	86	M	3
18	27	86	M	3
18	28	86	M	3
18	30	86	M	3
18	32	86	M	3
18	35	86	M	3
18	39	86	M	3
18	41	86	M	3
18	44	86	M	3
18	44	86	M	3
18	44	86	M	3
18	44	86	M	3
18	49	86	M	3
18	49	86	M	3
18	50	86	M	3
19	7	86	M	3
19	11	86	M	3
19	11	86	M	3
19	12	86	M	3
19	13	86	M	3
19	16	86	M	3
19	19	86	M	3
19	20	86	M	3
19	25	86	M	3
19	39	86	M	3
19	42	86	M	3
19	47	86	M	3
19	47	86	M	3
19	49	86	M	3
19	49	86	M	3
19	50	86	M	3
19	51	86	M	3
19	53	86	M	3
19	56	86	M	3
19	56	86	M	3
20	3	86	M	3
20	5	86	M	3
20	6	86	M	3
20	10	86	M	3
20	11	86	M	3
20	12	86	M	3
20	28	86	M	3
20	31	86	M	3
20	33	86	M	3
20	39	86	M	3
20	41	86	M	3
20	41	86	M	3
20	41	86	M	3
20	41	86	M	3
20	44	86	M	3
20	44	86	M	3
20	46	86	M	3
20	47	86	M	3
20	47	86	M	3
20	54	86	M	3
21	25	16	F	3
21	39	16	F	3
21	40	16	F	3
21	46	16	F	3
21	47	16	F	3
21	48	16	F	3
21	52	16	F	3
21	52	16	F	3
21	53	16	F	3
21	54	16	F	3
21	54	16	F	3
21	55	16	F	3
21	55	16	F	3
21	55	16	F	3
21	55	16	F	3
21	55	16	F	3
21	57	16	F	3
21	57	16	F	3
21	57	16	F	3
21	58	16	F	3
22	7	16	F	3
22	7	16	F	3
22	16	16	F	3
22	25	16	F	3
22	41	16	F	3
22	42	16	F	3
22	43	16	F	3
22	47	16	F	3
22	49	16	F	3
22	51	16	F	3
22	52	16	F	3
22	52	16	F	3
22	52	16	F	3
22	53	16	F	3
22	54	16	F	3
22	55	16	F	3
22	56	16	F	3
22	56	16	F	3
22	56	16	F	3
22	57	16	F	3
23	25	16	F	3
23	27	16	F	3
23	27	16	F	3
23	27	16	F	3
23	28	16	F	3
23	33	16	F	3
23	35	16	F	3
23	36	16	F	3
23	38	16	F	3
23	42	16	F	3
23	45	16	F	3
23	46	16	F	3
23	46	16	F	3
23	50	16	F	3
23	50	16	F	3
23	51	16	F	3
23	51	16	F	3
23	52	16	F	3
23	53	16	F	3
23	56	16	F	3
24	9	16	F	3
24	42	16	F	3
24	49	16	F	3
24	52	16	F	3
24	52	16	F	3
24	53	16	F	3
24	53	16	F	3
24	54	16	F	3
24	56	16	F	3
24	56	16	F	3
24	56	16	F	3
24	56	16	F	3
24	56	16	F	3
24	57	16	F	3
24	57	16	F	3
24	57	16	F	3
24	57	16	F	3
24	57	16	F	3
24	59	16	F	3
24	65	16	F	3
25	8	16	F	3
25	15	16	F	3
25	28	16	F	3
25	50	16	F	3
25	51	16	F	3
25	52	16	F	3
25	52	16	F	3
25	54	16	F	3
25	55	16	F	3
25	55	16	F	3
25	55	16	F	3
25	55	16	F	3
25	57	16	F	3
25	57	16	F	3
25	57	16	F	3
25	59	16	F	3
25	59	16	F	3
25	59	16	F	3
25	63	16	F	3
25	65	16	F	3
26	2	16	M	3
26	2	16	M	3
26	5	16	M	3
26	7	16	M	3
26	7	16	M	3
26	7	16	M	3
26	11	16	M	3
26	15	16	M	3
26	25	16	M	3
26	28	16	M	3
26	30	16	M	3
26	33	16	M	3
26	34	16	M	3
26	36	16	M	3
26	39	16	M	3
26	41	16	M	3
26	44	16	M	3
26	48	16	M	3
26	49	16	M	3
26	50	16	M	3
27	5	16	M	3
27	5	16	M	3
27	6	16	M	3
27	8	16	M	3
27	12	16	M	3
27	25	16	M	3
27	28	16	M	3
27	28	16	M	3
27	30	16	M	3
27	33	16	M	3
27	35	16	M	3
27	35	16	M	3
27	38	16	M	3
27	41	16	M	3
27	44	16	M	3
27	46	16	M	3
27	47	16	M	3
27	50	16	M	3
27	51	16	M	3
27	53	16	M	3
28	2	16	M	3
28	4	16	M	3
28	4	16	M	3
28	11	16	M	3
28	12	16	M	3
28	14	16	M	3
28	28	16	M	3
28	28	16	M	3
28	30	16	M	3
28	35	16	M	3
28	36	16	M	3
28	37	16	M	3
28	41	16	M	3
28	41	16	M	3
28	42	16	M	3
28	42	16	M	3
28	43	16	M	3
28	44	16	M	3
28	44	16	M	3
28	48	16	M	3
29	3	16	M	3
29	4	16	M	3
29	5	16	M	3
29	17	16	M	3
29	27	16	M	3
29	28	16	M	3
29	30	16	M	3
29	36	16	M	3
29	36	16	M	3
29	39	16	M	3
29	39	16	M	3
29	41	16	M	3
29	42	16	M	3
29	42	16	M	3
29	44	16	M	3
29	44	16	M	3
29	46	16	M	3
29	47	16	M	3
29	47	16	M	3
29	51	16	M	3
30	2	16	M	3
30	9	16	M	3
30	10	16	M	3
30	19	16	M	3
30	28	16	M	3
30	28	16	M	3
30	28	16	M	3
30	28	16	M	3
30	33	16	M	3
30	35	16	M	3
30	38	16	M	3
30	43	16	M	3
30	44	16	M	3
30	45	16	M	3
30	47	16	M	3
30	50	16	M	3
30	50	16	M	3
30	50	16	M	3
30	52	16	M	3
30	53	16	M	3
