# Supplementary material for: HP1B is a euchromatic Drosophila HP1 homolog with links to metabolism
Source: PLoS One. 2018 Oct 22;13(10):e0205867. doi: 10.1371/journal.pone.0205867 (PMC6197686; doi:10.1371/journal.pone.0205867)
Supplement: S1 File — (ZIP) [file pone.0205867.s011.zip › Data_files/Metabolites_Fig9.xlsx]

## Sheet: Sheet1
20160602 Ben M 1-24 Fly sample Krebs					All samples were resuspended in 0.5 ml H2O						Red cells denote being under our limit of detection(no peak observed)
TMPL Core					Injection volume is 10 ul						Orange cells denote being under our limit of quantification(out of range of std curve)
					No back calculations have been applied to below values
					Below concentration values are in [ug/ml]
		ID	Pyruvate 203/118	Lactate 89/43	Citrate 191/87	cis-Aconitate 173/85	Isocitrate 191/73	2-OH Glutarate 147/129	alpha-Ketoglutarate 261/118	Succinate 117/73	Fumarate 114/71	Malate 133/115	Oxaloacetate 247/144	Glutamate 146/102	Glutamine 147/84	Aspartate 132/88
		YWM_1	0.01471	1.111	0.1083	< 0	N/A	0.05194	0.005066	0.3909	0.03217	0.06331	< 0	0.7387	1.106	0.07841
		YWM_2	0.01142	0.348	0.04575	< 0	N/A	0.02921	< 0	0.3078	0.01093	0.04233	< 0	0.386	0.9661	0.0459
		YWM_3	0.01276	0.449	0.05516	< 0	N/A	0.05293	< 0	0.3539	0.01003	0.03972	< 0	0.6156	0.9167	0.0232
		YWM_4	0.02563	2.765	0.04043	< 0	N/A	0.02352	< 0	0.2006	0.0001109	0.02726	< 0	0.3942	0.6876	0.01209
		YWF_1	0.01183	0.8325	0.1241	< 0	N/A	0.06168	0.001151	0.5638	0.03178	0.07225	< 0	0.8535	0.8678	0.02521
		YWF_2	0.02058	4.009	0.04943	< 0	N/A	0.02005	< 0	0.2561	0.02315	0.07208	< 0	0.2913	0.6975	0.01909
		YWF_3	0.009201	0.2963	0.07853	< 0	N/A	0.03787	< 0	0.5818	0.03264	0.07505	< 0	0.6977	0.9111	0.05451
		YWF_4	0.01002	0.7736	0.1012	< 0	N/A	0.03088	0.005875	0.4002	0.01613	0.0722	< 0	0.2896	0.6735	0.03579
		16F_1	0.01177	0.5211	0.03937	< 0	N/A	0.01619	< 0	0.347	0.01186	0.0426	< 0	0.304	1.038	0.04351
		16F_2	0.01387	0.9189	0.02296	< 0	N/A	0.02621	< 0	0.6166	0.01255	0.0417	< 0	0.3245	1.198	0.02337
		16F_3	0.01299	0.2401	0.02646	< 0	N/A	0.009554	< 0	0.375	0.006062	0.02655	< 0	0.1748	0.9961	< 0
		16F_4	0.01585	1.852	0.04468	< 0	N/A	0.02798	< 0	0.5659	0.02365	0.06285	< 0	0.2999	1.353	0.04526
		16M_1	0.03755	0.4109	0.05407	< 0	N/A	0.03041	0.001395	0.2903	0.01566	0.05037	< 0	0.6034	0.7987	0.03757
		16M_2	0.01293	0.9572	0.07856	< 0	N/A	0.06923	< 0	0.4257	0.01135	0.04429	< 0	0.6526	0.6464	< 0
		16M_3	0.01941	1.096	0.05426	< 0	N/A	0.06865	0.006118	0.3238	0.01476	0.03864	< 0	0.6607	0.8764	< 0
		16M_4	0.01153	0.5378	0.03244	< 0	N/A	0.03368	< 0	0.21	< 0	0.02104	< 0	0.3942	0.5997	< 0
		86F_1	0.01964	3.04	0.03901	< 0	N/A	0.02868	< 0	0.3552	0.01353	0.04296	< 0	0.2958	0.7015	< 0
		86F_2	0.01865	2.122	0.0633	< 0	N/A	0.0297	< 0	0.4705	0.01673	0.05412	< 0	0.3163	0.6285	0.001553
		86F_3	0.02932	3.096	0.09422	< 0	N/A	0.005433	< 0	0.3076	0.01552	0.07733	< 0	0.7468	0.8645	0.1373
		86F_4	0.0176	1.078	0.06722	< 0	N/A	0.01966	< 0	0.52	0.01732	0.07599	< 0	0.386	0.9933	0.003687
		86M_1	0.01498	1.119	0.04352	< 0	N/A	0.05427	< 0	0.3957	0.005764	0.03611	< 0	0.2261	0.5706	< 0
		86M_2	0.01667	1.284	0.02369	< 0	N/A	0.02909	< 0	0.3285	0.007853	0.02353	< 0	0.4311	0.6735	< 0
		86M_3	0.026	3.107	0.01954	< 0	N/A	0.05237	< 0	0.2425	0.008579	0.02375	< 0	0.5787	1.092	0.06426
		86M_4	0.01433	0.1119	0.02648	< 0	N/A	0.025	< 0	0.1758	0.008963	0.02623	< 0	0.2425	0.7451	0.0006925
		F - female
		M - male
		16 - HP1b^16
		86 - HP1b^86
