# Supplementary material for: HP1B is a euchromatic Drosophila HP1 homolog with links to metabolism
Source: PLoS One. 2018 Oct 22;13(10):e0205867. doi: 10.1371/journal.pone.0205867 (PMC6197686; doi:10.1371/journal.pone.0205867)
Supplement: S1 File — (ZIP) [file pone.0205867.s011.zip › Data_files/Oxidative_stress_adj_Fig7.xlsx]

## Sheet: Concentration_paraquat_NCR 
Vial #	Death Time (hour)	Sex	Genotype
1	68	F	16		16 - HP1b^16
1	68	F	16		86 - HP1b^86
1	72	F	16
1	76	F	16
1	76	F	16
1	80	F	16
1	80	F	16
1	84	F	16
1	84	F	16
1	84	F	16
1	88	F	16
1	88	F	16
1	92	F	16
1	92	F	16
1	92	F	16
1	96	F	16
1	96	F	16
1	96	F	16
1	100	F	16
1	100	F	16
2	28	F	86
2	56	F	86
2	60	F	86
2	76	F	86
2	80	F	86
2	80	F	86
2	80	F	86
2	84	F	86
2	84	F	86
2	84	F	86
2	84	F	86
2	84	F	86
2	84	F	86
2	84	F	86
2	84	F	86
2	88	F	86
2	88	F	86
2	92	F	86
2	92	F	86
2	92	F	86
3	48	F	yw
3	60	F	yw
3	72	F	yw
3	72	F	yw
3	72	F	yw
3	72	F	yw
3	76	F	yw
3	80	F	yw
3	84	F	yw
3	84	F	yw
3	84	F	yw
3	88	F	yw
3	88	F	yw
3	88	F	yw
3	88	F	yw
3	92	F	yw
3	96	F	yw
3	96	F	yw
3	100	F	yw
3	100	F	yw
4	8	M	yw
4	8	M	yw
4	12	M	yw
4	16	M	yw
4	16	M	yw
4	20	M	yw
4	72	M	yw
4	72	M	yw
4	76	M	yw
4	76	M	yw
4	80	M	yw
4	84	M	yw
4	84	M	yw
4	84	M	yw
4	84	M	yw
4	88	M	yw
4	96	M	yw
4	96	M	yw
4	104	M	yw
4	104	M	yw
5	20	M	16
5	36	M	16
5	44	M	16
5	52	M	16
5	52	M	16
5	60	M	16
5	72	M	16
5	72	M	16
5	72	M	16
5	76	M	16
5	76	M	16
5	80	M	16
5	80	M	16
5	80	M	16
5	80	M	16
5	84	M	16
5	84	M	16
5	88	M	16
5	88	M	16
5	92	M	16
6	60	F	yw
6	60	F	yw
6	104	F	yw
6	108	F	yw
6	112	F	yw
6	112	F	yw
6	112	F	yw
6	112	F	yw
6	112	F	yw
6	112	F	yw
6	116	F	yw
6	116	F	yw
6	116	F	yw
6	116	F	yw
6	116	F	yw
6	116	F	yw
6	116	F	yw
6	116	F	yw
6	116	F	yw
6	116	F	yw
7	60	F	yw
7	84	F	yw
7	84	F	yw
7	88	F	yw
7	88	F	yw
7	92	F	yw
7	92	F	yw
7	92	F	yw
7	92	F	yw
7	96	F	yw
7	96	F	yw
7	96	F	yw
7	96	F	yw
7	96	F	yw
7	96	F	yw
7	96	F	yw
7	96	F	yw
7	100	F	yw
7	104	F	yw
7	104	F	yw
8	16	M	16
8	32	M	16
8	36	M	16
8	36	M	16
8	52	M	16
8	72	M	16
8	80	M	16
8	96	M	16
8	104	M	16
8	104	M	16
8	104	M	16
8	104	M	16
8	108	M	16
8	108	M	16
8	112	M	16
8	112	M	16
8	112	M	16
8	112	M	16
8	112	M	16
8	116	M	16
9	16	F	yw
9	16	F	yw
9	60	F	yw
9	72	F	yw
9	72	F	yw
9	76	F	yw
9	84	F	yw
9	88	F	yw
9	92	F	yw
9	92	F	yw
9	96	F	yw
9	96	F	yw
9	96	F	yw
9	96	F	yw
9	96	F	yw
9	100	F	yw
9	100	F	yw
9	100	F	yw
9	104	F	yw
9	108	F	yw
10	20	M	16
10	36	M	16
10	44	M	16
10	44	M	16
10	52	M	16
10	60	M	16
10	60	M	16
10	68	M	16
10	68	M	16
10	68	M	16
10	72	M	16
10	72	M	16
10	76	M	16
10	76	M	16
10	76	M	16
10	76	M	16
10	80	M	16
10	80	M	16
10	100	M	16
10	104	M	16
11	28	F	16
11	64	F	16
11	72	F	16
11	80	F	16
11	80	F	16
11	84	F	16
11	92	F	16
11	92	F	16
11	92	F	16
11	96	F	16
11	96	F	16
11	96	F	16
11	96	F	16
11	104	F	16
11	104	F	16
11	104	F	16
11	104	F	16
11	104	F	16
11	104	F	16
11	104	F	16
12	16	M	86
12	20	M	86
12	32	M	86
12	36	M	86
12	36	M	86
12	72	M	86
12	72	M	86
12	80	M	86
12	80	M	86
12	80	M	86
12	84	M	86
12	84	M	86
12	84	M	86
12	88	M	86
12	88	M	86
12	88	M	86
12	92	M	86
12	96	M	86
12	96	M	86
12	100	M	86
13	28	F	16
13	40	F	16
13	60	F	16
13	60	F	16
13	64	F	16
13	64	F	16
13	64	F	16
13	68	F	16
13	68	F	16
13	68	F	16
13	68	F	16
13	68	F	16
13	72	F	16
13	76	F	16
13	76	F	16
13	76	F	16
13	80	F	16
13	80	F	16
13	84	F	16
13	88	F	16
14	16	F	yw
14	88	F	yw
14	92	F	yw
14	96	F	yw
14	96	F	yw
14	96	F	yw
14	96	F	yw
14	100	F	yw
14	100	F	yw
14	100	F	yw
14	104	F	yw
14	104	F	yw
14	104	F	yw
14	104	F	yw
14	104	F	yw
14	104	F	yw
14	108	F	yw
14	108	F	yw
14	108	F	yw
14	112	F	yw
15	28	F	86
15	60	F	86
15	68	F	86
15	68	F	86
15	68	F	86
15	72	F	86
15	72	F	86
15	72	F	86
15	72	F	86
15	72	F	86
15	72	F	86
15	72	F	86
15	76	F	86
15	76	F	86
15	76	F	86
15	80	F	86
15	84	F	86
15	84	F	86
15	84	F	86
15	92	F	86
16	60	F	86
16	60	F	86
16	60	F	86
16	60	F	86
16	60	F	86
16	60	F	86
16	72	F	86
16	76	F	86
16	76	F	86
16	76	F	86
16	76	F	86
16	76	F	86
16	76	F	86
16	76	F	86
16	80	F	86
16	80	F	86
16	80	F	86
16	84	F	86
16	84	F	86
16	88	F	86
17	36	F	16
17	60	F	16
17	64	F	16
17	64	F	16
17	72	F	16
17	72	F	16
17	76	F	16
17	76	F	16
17	76	F	16
17	76	F	16
17	76	F	16
17	80	F	16
17	80	F	16
17	80	F	16
17	84	F	16
17	84	F	16
17	88	F	16
17	88	F	16
17	92	F	16
17	92	F	16
18	60	M	yw
18	60	M	yw
18	60	M	yw
18	60	M	yw
18	60	M	yw
18	72	M	yw
18	72	M	yw
18	72	M	yw
18	72	M	yw
18	76	M	yw
18	76	M	yw
18	80	M	yw
18	80	M	yw
18	80	M	yw
18	80	M	yw
18	84	M	yw
18	84	M	yw
18	84	M	yw
18	84	M	yw
18	92	M	yw
19	24	M	86
19	28	M	86
19	32	M	86
19	40	M	86
19	40	M	86
19	60	M	86
19	80	M	86
19	84	M	86
19	92	M	86
19	96	M	86
19	96	M	86
19	100	M	86
19	100	M	86
19	100	M	86
19	100	M	86
19	100	M	86
19	104	M	86
19	104	M	86
19	104	M	86
19	108	M	86
20	8	M	16
20	64	M	16
20	68	M	16
20	68	M	16
20	72	M	16
20	72	M	16
20	72	M	16
20	72	M	16
20	76	M	16
20	76	M	16
20	76	M	16
20	80	M	16
20	80	M	16
20	80	M	16
20	80	M	16
20	80	M	16
20	80	M	16
20	80	M	16
20	84	M	16
20	88	M	16
21	8	M	16
21	12	M	16
21	16	M	16
21	20	M	16
21	28	M	16
21	44	M	16
21	48	M	16
21	60	M	16
21	80	M	16
21	88	M	16
21	88	M	16
21	92	M	16
21	92	M	16
21	92	M	16
21	92	M	16
21	96	M	16
21	100	M	16
21	100	M	16
21	104	M	16
21	104	M	16
22	12	F	86
22	16	F	86
22	60	F	86
22	72	F	86
22	72	F	86
22	72	F	86
22	72	F	86
22	72	F	86
22	76	F	86
22	76	F	86
22	76	F	86
22	76	F	86
22	76	F	86
22	80	F	86
22	80	F	86
22	80	F	86
22	80	F	86
22	84	F	86
22	84	F	86
22	84	F	86
23	16	M	yw
23	20	M	yw
23	44	M	yw
23	52	M	yw
23	52	M	yw
23	60	M	yw
23	72	M	yw
23	72	M	yw
23	88	M	yw
23	88	M	yw
23	88	M	yw
23	96	M	yw
23	96	M	yw
23	100	M	yw
23	100	M	yw
23	104	M	yw
23	108	M	yw
23	108	M	yw
23	112	M	yw
23	112	M	yw
24	20	M	yw
24	24	M	yw
24	24	M	yw
24	36	M	yw
24	44	M	yw
24	48	M	yw
24	52	M	yw
24	72	M	yw
24	76	M	yw
24	80	M	yw
24	80	M	yw
24	80	M	yw
24	80	M	yw
24	84	M	yw
24	84	M	yw
24	84	M	yw
24	84	M	yw
24	84	M	yw
24	88	M	yw
24	92	M	yw
25	28	F	86
25	36	F	86
25	48	F	86
25	60	F	86
25	60	F	86
25	72	F	86
25	80	F	86
25	80	F	86
25	84	F	86
25	84	F	86
25	88	F	86
25	92	F	86
25	92	F	86
25	96	F	86
25	96	F	86
25	96	F	86
25	96	F	86
25	100	F	86
25	100	F	86
25	108	F	86
26	16	M	86
26	36	M	86
26	52	M	86
26	60	M	86
26	72	M	86
26	72	M	86
26	72	M	86
26	92	M	86
26	92	M	86
26	92	M	86
26	96	M	86
26	96	M	86
26	96	M	86
26	96	M	86
26	96	M	86
26	96	M	86
26	96	M	86
26	96	M	86
26	100	M	86
26	104	M	86
27	36	F	16
27	36	F	16
27	48	F	16
27	60	F	16
27	60	F	16
27	64	F	16
27	64	F	16
27	68	F	16
27	72	F	16
27	72	F	16
27	72	F	16
27	76	F	16
27	76	F	16
27	76	F	16
27	80	F	16
27	80	F	16
27	80	F	16
27	80	F	16
27	80	F	16
27	92	F	16
28	24	M	yw
28	28	M	yw
28	36	M	yw
28	64	M	yw
28	64	M	yw
28	64	M	yw
28	80	M	yw
28	104	M	yw
28	108	M	yw
28	112	M	yw
28	112	M	yw
28	112	M	yw
28	112	M	yw
28	112	M	yw
28	112	M	yw
28	116	M	yw
28	116	M	yw
28	116	M	yw
28	116	M	yw
28	116	M	yw
29	24	M	86
29	28	M	86
29	36	M	86
29	48	M	86
29	72	M	86
29	76	M	86
29	76	M	86
29	80	M	86
29	88	M	86
29	88	M	86
29	92	M	86
29	96	M	86
29	96	M	86
29	96	M	86
29	96	M	86
29	96	M	86
29	96	M	86
29	96	M	86
29	100	M	86
29	100	M	86
30	8	M	86
30	16	M	86
30	20	M	86
30	28	M	86
30	36	M	86
30	52	M	86
30	52	M	86
30	68	M	86
30	68	M	86
30	72	M	86
30	72	M	86
30	72	M	86
30	76	M	86
30	76	M	86
30	76	M	86
30	76	M	86
30	80	M	86
30	80	M	86
30	80	M	86
30	84	M	86
