# Supplementary material for: HP1B is a euchromatic Drosophila HP1 homolog with links to metabolism
Source: PLoS One. 2018 Oct 22;13(10):e0205867. doi: 10.1371/journal.pone.0205867 (PMC6197686; doi:10.1371/journal.pone.0205867)
Supplement: S1 File — (ZIP) [file pone.0205867.s011.zip › Data_files/Oxidative_stress_all_Fig5.xlsx]

## Sheet: Paraquat_all_combined_NCR
Vial #	Death Time (hour)	Sex	Genotype	Trial
1	4	F	16	1
1	4	F	16	1
1	12	F	16	1		16 - HP1b^16
1	48	F	16	1		86 - HP1b^86
1	68	F	16	1
1	68	F	16	1
1	68	F	16	1
1	68	F	16	1
1	68	F	16	1
1	72	F	16	1
1	72	F	16	1
1	72	F	16	1
1	72	F	16	1
1	72	F	16	1
1	72	F	16	1
1	72	F	16	1
1	72	F	16	1
1	76	F	16	1
1	76	F	16	1
1	84	F	16	1
2	12	F	yw	1
2	16	F	yw	1
2	36	F	yw	1
2	48	F	yw	1
2	48	F	yw	1
2	64	F	yw	1
2	72	F	yw	1
2	72	F	yw	1
2	72	F	yw	1
2	72	F	yw	1
2	72	F	yw	1
2	72	F	yw	1
2	84	F	yw	1
2	88	F	yw	1
2	88	F	yw	1
2	92	F	yw	1
2	92	F	yw	1
2	96	F	yw	1
2	96	F	yw	1
2	96	F	yw	1
3	20	M	16	1
3	28	M	16	1
3	48	M	16	1
3	64	M	16	1
3	64	M	16	1
3	68	M	16	1
3	68	M	16	1
3	68	M	16	1
3	72	M	16	1
3	72	M	16	1
3	72	M	16	1
3	72	M	16	1
3	72	M	16	1
3	72	M	16	1
3	72	M	16	1
3	72	M	16	1
3	72	M	16	1
3	72	M	16	1
3	20	M	16	1
3	20	M	16	1
4	12	F	86	1
4	44	F	86	1
4	72	F	86	1
4	72	F	86	1
4	76	F	86	1
4	76	F	86	1
4	76	F	86	1
4	76	F	86	1
4	76	F	86	1
4	76	F	86	1
4	80	F	86	1
4	80	F	86	1
4	80	F	86	1
4	80	F	86	1
4	80	F	86	1
4	84	F	86	1
4	84	F	86	1
4	84	F	86	1
4	84	F	86	1
4	84	F	86	1
5	8	F	16	1
5	16	F	16	1
5	20	F	16	1
5	28	F	16	1
5	32	F	16	1
5	64	F	16	1
5	84	F	16	1
5	96	F	16	1
5	100	F	16	1
5	100	F	16	1
5	104	F	16	1
5	104	F	16	1
5	108	F	16	1
5	108	F	16	1
5	120	F	16	1
5	120	F	16	1
5	120	F	16	1
5	124	F	16	1
5	124	F	16	1
5	128	F	16	1
6	76	M	16	1
6	80	M	16	1
6	84	M	16	1
6	84	M	16	1
6	88	M	16	1
6	88	M	16	1
6	88	M	16	1
6	96	M	16	1
6	100	M	16	1
6	104	M	16	1
6	104	M	16	1
6	108	M	16	1
6	108	M	16	1
6	112	M	16	1
6	112	M	16	1
6	112	M	16	1
6	112	M	16	1
6	112	M	16	1
6	116	M	16	1
6	120	M	16	1
7	16	F	yw	1
7	28	F	yw	1
7	36	F	yw	1
7	44	F	yw	1
7	48	F	yw	1
7	52	F	yw	1
7	52	F	yw	1
7	52	F	yw	1
7	56	F	yw	1
7	56	F	yw	1
7	56	F	yw	1
7	56	F	yw	1
7	56	F	yw	1
7	56	F	yw	1
7	60	F	yw	1
7	60	F	yw	1
7	64	F	yw	1
7	64	F	yw	1
7	64	F	yw	1
7	68	F	yw	1
8	4	F	16	1
8	16	F	16	1
8	32	F	16	1
8	56	F	16	1
8	64	F	16	1
8	64	F	16	1
8	68	F	16	1
8	72	F	16	1
8	76	F	16	1
8	80	F	16	1
8	80	F	16	1
8	80	F	16	1
8	80	F	16	1
8	80	F	16	1
8	84	F	16	1
8	84	F	16	1
8	84	F	16	1
8	84	F	16	1
8	84	F	16	1
8	88	F	16	1
9	12	F	86	1
9	16	F	86	1
9	40	F	86	1
9	56	F	86	1
9	68	F	86	1
9	72	F	86	1
9	76	F	86	1
9	88	F	86	1
9	88	F	86	1
9	88	F	86	1
9	92	F	86	1
9	92	F	86	1
9	92	F	86	1
9	92	F	86	1
9	92	F	86	1
9	92	F	86	1
9	96	F	86	1
9	96	F	86	1
9	96	F	86	1
9	96	F	86	1
10	4	M	86	1
10	24	M	86	1
10	48	M	86	1
10	48	M	86	1
10	52	M	86	1
10	52	M	86	1
10	56	M	86	1
10	56	M	86	1
10	60	M	86	1
10	60	M	86	1
10	64	M	86	1
10	64	M	86	1
10	64	M	86	1
10	64	M	86	1
10	64	M	86	1
10	64	M	86	1
10	64	M	86	1
10	64	M	86	1
10	68	M	86	1
10	72	M	86	1
11	16	F	yw	1
11	24	F	yw	1
11	44	F	yw	1
11	48	F	yw	1
11	52	F	yw	1
11	52	F	yw	1
11	52	F	yw	1
11	56	F	yw	1
11	56	F	yw	1
11	56	F	yw	1
11	56	F	yw	1
11	56	F	yw	1
11	56	F	yw	1
11	56	F	yw	1
11	60	F	yw	1
11	60	F	yw	1
11	60	F	yw	1
11	60	F	yw	1
11	64	F	yw	1
11	64	F	yw	1
12	4	M	86	1
12	12	M	86	1
12	16	M	86	1
12	24	M	86	1
12	32	M	86	1
12	56	M	86	1
12	64	M	86	1
12	68	M	86	1
12	88	M	86	1
12	96	M	86	1
12	96	M	86	1
12	96	M	86	1
12	96	M	86	1
12	96	M	86	1
12	96	M	86	1
12	100	M	86	1
12	100	M	86	1
12	100	M	86	1
12	104	M	86	1
12	104	M	86	1
13	16	M	yw	1
13	36	M	yw	1
13	40	M	yw	1
13	48	M	yw	1
13	48	M	yw	1
13	52	M	yw	1
13	56	M	yw	1
13	56	M	yw	1
13	56	M	yw	1
13	56	M	yw	1
13	56	M	yw	1
13	60	M	yw	1
13	60	M	yw	1
13	60	M	yw	1
13	60	M	yw	1
13	60	M	yw	1
13	60	M	yw	1
13	64	M	yw	1
13	64	M	yw	1
13	64	M	yw	1
14	28	M	86	1
14	52	M	86	1
14	72	M	86	1
14	76	M	86	1
14	88	M	86	1
14	88	M	86	1
14	92	M	86	1
14	96	M	86	1
14	96	M	86	1
14	96	M	86	1
14	96	M	86	1
14	100	M	86	1
14	100	M	86	1
14	104	M	86	1
14	108	M	86	1
14	112	M	86	1
14	112	M	86	1
14	112	M	86	1
14	112	M	86	1
14	112	M	86	1
15	28	F	yw	1
15	48	F	yw	1
15	48	F	yw	1
15	48	F	yw	1
15	52	F	yw	1
15	52	F	yw	1
15	52	F	yw	1
15	52	F	yw	1
15	52	F	yw	1
15	52	F	yw	1
15	56	F	yw	1
15	56	F	yw	1
15	56	F	yw	1
15	56	F	yw	1
15	56	F	yw	1
15	60	F	yw	1
15	60	F	yw	1
15	60	F	yw	1
15	60	F	yw	1
15	64	F	yw	1
16	56	F	16	1
16	64	F	16	1
16	68	F	16	1
16	68	F	16	1
16	68	F	16	1
16	72	F	16	1
16	72	F	16	1
16	72	F	16	1
16	72	F	16	1
16	72	F	16	1
16	72	F	16	1
16	72	F	16	1
16	72	F	16	1
16	72	F	16	1
16	72	F	16	1
16	72	F	16	1
16	76	F	16	1
16	76	F	16	1
16	76	F	16	1
16	84	F	16	1
17	4	M	yw	1
17	28	M	yw	1
17	28	M	yw	1
17	40	M	yw	1
17	56	M	yw	1
17	56	M	yw	1
17	72	M	yw	1
17	72	M	yw	1
17	72	M	yw	1
17	72	M	yw	1
17	72	M	yw	1
17	72	M	yw	1
17	72	M	yw	1
17	72	M	yw	1
17	76	M	yw	1
17	76	M	yw	1
17	80	M	yw	1
17	80	M	yw	1
17	84	M	yw	1
17	84	M	yw	1
18	16	M	16	1
18	36	M	16	1
18	40	M	16	1
18	52	M	16	1
18	56	M	16	1
18	56	M	16	1
18	84	M	16	1
18	84	M	16	1
18	88	M	16	1
18	88	M	16	1
18	88	M	16	1
18	92	M	16	1
18	92	M	16	1
18	92	M	16	1
18	92	M	16	1
18	92	M	16	1
18	96	M	16	1
18	96	M	16	1
18	96	M	16	1
18	96	M	16	1
19	4	M	yw	1
19	4	M	yw	1
19	36	M	yw	1
19	40	M	yw	1
19	44	M	yw	1
19	44	M	yw	1
19	44	M	yw	1
19	48	M	yw	1
19	52	M	yw	1
19	52	M	yw	1
19	52	M	yw	1
19	56	M	yw	1
19	64	M	yw	1
19	64	M	yw	1
19	64	M	yw	1
19	68	M	yw	1
19	17	M	yw	1
19	76	M	yw	1
19	76	M	yw	1
19	76	M	yw	1
20	4	M	86	1
20	8	M	86	1
20	16	M	86	1
20	52	M	86	1
20	64	M	86	1
20	76	M	86	1
20	76	M	86	1
20	76	M	86	1
20	76	M	86	1
20	76	M	86	1
20	76	M	86	1
20	80	M	86	1
20	80	M	86	1
20	80	M	86	1
20	84	M	86	1
20	84	M	86	1
20	84	M	86	1
20	88	M	86	1
20	88	M	86	1
20	92	M	86	1
21	4	M	yw	1
21	4	M	yw	1
21	36	M	yw	1
21	40	M	yw	1
21	44	M	yw	1
21	64	M	yw	1
21	68	M	yw	1
21	68	M	yw	1
21	68	M	yw	1
21	72	M	yw	1
21	72	M	yw	1
21	72	M	yw	1
21	72	M	yw	1
21	72	M	yw	1
21	72	M	yw	1
21	72	M	yw	1
21	72	M	yw	1
21	72	M	yw	1
21	72	M	yw	1
21	84	M	yw	1
22	16	F	86	1
22	68	F	86	1
22	72	F	86	1
22	84	F	86	1
22	84	F	86	1
22	88	F	86	1
22	88	F	86	1
22	88	F	86	1
22	88	F	86	1
22	88	F	86	1
22	88	F	86	1
22	88	F	86	1
22	88	F	86	1
22	92	F	86	1
22	92	F	86	1
22	92	F	86	1
22	92	F	86	1
22	92	F	86	1
22	92	F	86	1
22	100	F	86	1
23	12	M	16	1
23	76	M	16	1
23	76	M	16	1
23	88	M	16	1
23	92	M	16	1
23	92	M	16	1
23	92	M	16	1
23	92	M	16	1
23	92	M	16	1
23	96	M	16	1
23	96	M	16	1
23	100	M	16	1
23	100	M	16	1
23	100	M	16	1
23	100	M	16	1
23	100	M	16	1
23	100	M	16	1
23	100	M	16	1
23	104	M	16	1
23	108	M	16	1
24	16	M	yw	1
24	44	M	yw	1
24	48	M	yw	1
24	48	M	yw	1
24	56	M	yw	1
24	64	M	yw	1
24	64	M	yw	1
24	64	M	yw	1
24	64	M	yw	1
24	64	M	yw	1
24	64	M	yw	1
24	64	M	yw	1
24	64	M	yw	1
24	64	M	yw	1
24	64	M	yw	1
24	64	M	yw	1
24	64	M	yw	1
24	64	M	yw	1
24	68	M	yw	1
24	72	M	yw	1
25	36	F	86	1
25	64	F	86	1
25	68	F	86	1
25	76	F	86	1
25	84	F	86	1
25	88	F	86	1
25	96	F	86	1
25	96	F	86	1
25	96	F	86	1
25	96	F	86	1
25	100	F	86	1
25	100	F	86	1
25	100	F	86	1
25	100	F	86	1
25	100	F	86	1
25	100	F	86	1
25	100	F	86	1
25	100	F	86	1
25	100	F	86	1
25	104	F	86	1
26	4	F	86	1
26	16	F	86	1
26	28	F	86	1
26	56	F	86	1
26	64	F	86	1
26	68	F	86	1
26	76	F	86	1
26	76	F	86	1
26	76	F	86	1
26	76	F	86	1
26	76	F	86	1
26	76	F	86	1
26	76	F	86	1
26	76	F	86	1
26	76	F	86	1
26	76	F	86	1
26	76	F	86	1
26	80	F	86	1
26	80	F	86	1
26	80	F	86	1
27	4	F	yw	1
27	24	F	yw	1
27	28	F	yw	1
27	52	F	yw	1
27	64	F	yw	1
27	64	F	yw	1
27	64	F	yw	1
27	64	F	yw	1
27	64	F	yw	1
27	68	F	yw	1
27	68	F	yw	1
27	72	F	yw	1
27	72	F	yw	1
27	72	F	yw	1
27	72	F	yw	1
27	72	F	yw	1
27	72	F	yw	1
27	72	F	yw	1
27	80	F	yw	1
27	84	F	yw	1
28	24	M	16	1
28	28	M	16	1
28	76	M	16	1
28	80	M	16	1
28	80	M	16	1
28	84	M	16	1
28	84	M	16	1
28	84	M	16	1
28	84	M	16	1
28	84	M	16	1
28	88	M	16	1
28	88	M	16	1
28	88	M	16	1
28	88	M	16	1
28	88	M	16	1
28	88	M	16	1
28	88	M	16	1
28	92	M	16	1
28	92	M	16	1
28	96	M	16	1
29	4	M	86	1
29	12	M	86	1
29	44	M	86	1
29	72	M	86	1
29	76	M	86	1
29	80	M	86	1
29	84	M	86	1
29	84	M	86	1
29	84	M	86	1
29	88	M	86	1
29	88	M	86	1
29	88	M	86	1
29	88	M	86	1
29	88	M	86	1
29	88	M	86	1
29	92	M	86	1
29	92	M	86	1
29	92	M	86	1
29	92	M	86	1
29	96	M	86	1
30	28	F	16	1
30	56	F	16	1
30	68	F	16	1
30	68	F	16	1
30	68	F	16	1
30	68	F	16	1
30	68	F	16	1
30	72	F	16	1
30	72	F	16	1
30	72	F	16	1
30	72	F	16	1
30	72	F	16	1
30	72	F	16	1
30	72	F	16	1
30	72	F	16	1
30	72	F	16	1
30	76	F	16	1
30	76	F	16	1
30	88	F	16	1
30	92	F	16	1
1	8	F	16	2
1	8	F	16	2
1	16	F	16	2
1	16	F	16	2
1	20	F	16	2
1	20	F	16	2
1	20	F	16	2
1	32	F	16	2
1	36	F	16	2
1	40	F	16	2
1	44	F	16	2
1	48	F	16	2
1	48	F	16	2
1	48	F	16	2
1	52	F	16	2
1	52	F	16	2
1	60	F	16	2
1	60	F	16	2
1	64	F	16	2
1	64	F	16	2
2	16	F	86	2
2	44	F	86	2
2	48	F	86	2
2	48	F	86	2
2	52	F	86	2
2	56	F	86	2
2	56	F	86	2
2	56	F	86	2
2	60	F	86	2
2	60	F	86	2
2	60	F	86	2
2	60	F	86	2
2	60	F	86	2
2	60	F	86	2
2	64	F	86	2
2	64	F	86	2
2	64	F	86	2
2	64	F	86	2
2	68	F	86	2
2	72	F	86	2
3	20	F	yw	2
3	24	F	yw	2
3	28	F	yw	2
3	28	F	yw	2
3	32	F	yw	2
3	36	F	yw	2
3	36	F	yw	2
3	36	F	yw	2
3	40	F	yw	2
3	40	F	yw	2
3	40	F	yw	2
3	40	F	yw	2
3	40	F	yw	2
3	44	F	yw	2
3	48	F	yw	2
3	48	F	yw	2
3	48	F	yw	2
3	48	F	yw	2
3	52	F	yw	2
3	60	F	yw	2
4	36	M	yw	2
4	36	M	yw	2
4	36	M	yw	2
4	40	M	yw	2
4	40	M	yw	2
4	44	M	yw	2
4	44	M	yw	2
4	44	M	yw	2
4	44	M	yw	2
4	44	M	yw	2
4	44	M	yw	2
4	48	M	yw	2
4	48	M	yw	2
4	48	M	yw	2
4	48	M	yw	2
4	52	M	yw	2
4	52	M	yw	2
4	52	M	yw	2
4	60	M	yw	2
4	20	M	yw	2
5	32	M	16	2
5	36	M	16	2
5	36	M	16	2
5	40	M	16	2
5	40	M	16	2
5	44	M	16	2
5	44	M	16	2
5	44	M	16	2
5	44	M	16	2
5	48	M	16	2
5	48	M	16	2
5	48	M	16	2
5	48	M	16	2
5	48	M	16	2
5	48	M	16	2
5	48	M	16	2
5	48	M	16	2
5	48	M	16	2
5	52	M	16	2
5	72	M	16	2
6	8	F	yw	2
6	24	F	yw	2
6	32	F	yw	2
6	32	F	yw	2
6	36	F	yw	2
6	40	F	yw	2
6	40	F	yw	2
6	44	F	yw	2
6	44	F	yw	2
6	44	F	yw	2
6	44	F	yw	2
6	44	F	yw	2
6	44	F	yw	2
6	44	F	yw	2
6	44	F	yw	2
6	48	F	yw	2
6	52	F	yw	2
6	52	F	yw	2
6	60	F	yw	2
6	60	F	yw	2
7	16	F	yw	2
7	20	F	yw	2
7	24	F	yw	2
7	28	F	yw	2
7	28	F	yw	2
7	28	F	yw	2
7	28	F	yw	2
7	28	F	yw	2
7	28	F	yw	2
7	32	F	yw	2
7	36	F	yw	2
7	40	F	yw	2
7	40	F	yw	2
7	44	F	yw	2
7	44	F	yw	2
7	48	F	yw	2
7	60	F	yw	2
7	60	F	yw	2
7	64	F	yw	2
7	64	F	yw	2
8	4	M	16	2
8	20	M	16	2
8	32	M	16	2
8	36	M	16	2
8	40	M	16	2
8	44	M	16	2
8	44	M	16	2
8	44	M	16	2
8	44	M	16	2
8	44	M	16	2
8	44	M	16	2
8	44	M	16	2
8	44	M	16	2
8	44	M	16	2
8	44	M	16	2
8	44	M	16	2
8	48	M	16	2
8	48	M	16	2
8	48	M	16	2
8	52	M	16	2
9	24	F	yw	2
9	32	F	yw	2
9	32	F	yw	2
9	36	F	yw	2
9	36	F	yw	2
9	36	F	yw	2
9	40	F	yw	2
9	40	F	yw	2
9	40	F	yw	2
9	44	F	yw	2
9	44	F	yw	2
9	44	F	yw	2
9	44	F	yw	2
9	44	F	yw	2
9	48	F	yw	2
9	48	F	yw	2
9	48	F	yw	2
9	48	F	yw	2
9	48	F	yw	2
9	48	F	yw	2
10	36	M	16	2
10	36	M	16	2
10	36	M	16	2
10	36	M	16	2
10	40	M	16	2
10	40	M	16	2
10	40	M	16	2
10	40	M	16	2
10	44	M	16	2
10	44	M	16	2
10	44	M	16	2
10	44	M	16	2
10	44	M	16	2
10	48	M	16	2
10	48	M	16	2
10	48	M	16	2
10	48	M	16	2
10	48	M	16	2
10	52	M	16	2
10	60	M	16	2
11	12	F	16	2
11	12	F	16	2
11	24	F	16	2
11	24	F	16	2
11	28	F	16	2
11	28	F	16	2
11	28	F	16	2
11	28	F	16	2
11	28	F	16	2
11	36	F	16	2
11	36	F	16	2
11	36	F	16	2
11	40	F	16	2
11	40	F	16	2
11	44	F	16	2
11	44	F	16	2
11	44	F	16	2
11	48	F	16	2
11	52	F	16	2
11	60	F	16	2
12	12	M	86	2
12	12	M	86	2
12	16	M	86	2
12	16	M	86	2
12	16	M	86	2
12	38	M	86	2
12	40	M	86	2
12	40	M	86	2
12	44	M	86	2
12	44	M	86	2
12	44	M	86	2
12	44	M	86	2
12	52	M	86	2
12	52	M	86	2
12	52	M	86	2
12	52	M	86	2
12	52	M	86	2
12	52	M	86	2
12	52	M	86	2
12	60	M	86	2
13	4	F	16	2
13	12	F	16	2
13	12	F	16	2
13	16	F	16	2
13	20	F	16	2
13	28	F	16	2
13	28	F	16	2
13	28	F	16	2
13	32	F	16	2
13	32	F	16	2
13	36	F	16	2
13	36	F	16	2
13	40	F	16	2
13	44	F	16	2
13	48	F	16	2
13	48	F	16	2
13	56	F	16	2
13	60	F	16	2
13	60	F	16	2
13	64	F	16	2
14	8	F	yw	2
14	28	F	yw	2
14	28	F	yw	2
14	32	F	yw	2
14	32	F	yw	2
14	32	F	yw	2
14	32	F	yw	2
14	32	F	yw	2
14	36	F	yw	2
14	36	F	yw	2
14	36	F	yw	2
14	40	F	yw	2
14	40	F	yw	2
14	40	F	yw	2
14	44	F	yw	2
14	44	F	yw	2
14	44	F	yw	2
14	44	F	yw	2
14	48	F	yw	2
14	52	F	yw	2
15	24	F	86	2
15	36	F	86	2
15	40	F	86	2
15	44	F	86	2
15	44	F	86	2
15	44	F	86	2
15	44	F	86	2
15	48	F	86	2
15	48	F	86	2
15	48	F	86	2
15	52	F	86	2
15	56	F	86	2
15	56	F	86	2
15	60	F	86	2
15	60	F	86	2
15	60	F	86	2
15	64	F	86	2
15	64	F	86	2
15	64	F	86	2
15	72	F	86	2
16	28	F	86	2
16	40	F	86	2
16	44	F	86	2
16	44	F	86	2
16	52	F	86	2
16	52	F	86	2
16	52	F	86	2
16	52	F	86	2
16	52	F	86	2
16	56	F	86	2
16	56	F	86	2
16	60	F	86	2
16	60	F	86	2
16	60	F	86	2
16	64	F	86	2
16	64	F	86	2
16	64	F	86	2
16	64	F	86	2
16	68	F	86	2
16	80	F	86	2
17	16	F	16	2
17	32	F	16	2
17	36	F	16	2
17	36	F	16	2
17	40	F	16	2
17	40	F	16	2
17	44	F	16	2
17	44	F	16	2
17	48	F	16	2
17	52	F	16	2
17	52	F	16	2
17	56	F	16	2
17	60	F	16	2
17	60	F	16	2
17	60	F	16	2
17	64	F	16	2
17	64	F	16	2
17	64	F	16	2
17	68	F	16	2
17	68	F	16	2
18	20	M	yw	2
18	32	M	yw	2
18	32	M	yw	2
18	36	M	yw	2
18	36	M	yw	2
18	40	M	yw	2
18	40	M	yw	2
18	40	M	yw	2
18	44	M	yw	2
18	44	M	yw	2
18	44	M	yw	2
18	44	M	yw	2
18	48	M	yw	2
18	48	M	yw	2
18	48	M	yw	2
18	48	M	yw	2
18	52	M	yw	2
18	52	M	yw	2
18	68	M	yw	2
18	72	M	yw	2
19	16	M	86	2
19	16	M	86	2
19	16	M	86	2
19	16	M	86	2
19	24	M	86	2
19	44	M	86	2
19	44	M	86	2
19	44	M	86	2
19	48	M	86	2
19	48	M	86	2
19	48	M	86	2
19	48	M	86	2
19	52	M	86	2
19	52	M	86	2
19	52	M	86	2
19	52	M	86	2
19	52	M	86	2
19	52	M	86	2
19	60	M	86	2
19	60	M	86	2
20	16	M	16	2
20	16	M	16	2
20	28	M	16	2
20	28	M	16	2
20	32	M	16	2
20	36	M	16	2
20	40	M	16	2
20	40	M	16	2
20	44	M	16	2
20	44	M	16	2
20	44	M	16	2
20	44	M	16	2
20	44	M	16	2
20	44	M	16	2
20	48	M	16	2
20	48	M	16	2
20	48	M	16	2
20	48	M	16	2
20	52	M	16	2
20	52	M	16	2
21	16	M	16	2
21	16	M	16	2
21	28	M	16	2
21	28	M	16	2
21	32	M	16	2
21	32	M	16	2
21	36	M	16	2
21	36	M	16	2
21	36	M	16	2
21	40	M	16	2
21	40	M	16	2
21	40	M	16	2
21	48	M	16	2
21	48	M	16	2
21	48	M	16	2
21	48	M	16	2
21	48	M	16	2
21	52	M	16	2
21	52	M	16	2
21	60	M	16	2
22	32	F	86	2
22	40	F	86	2
22	48	F	86	2
22	48	F	86	2
22	48	F	86	2
22	48	F	86	2
22	48	F	86	2
22	48	F	86	2
22	56	F	86	2
22	56	F	86	2
22	56	F	86	2
22	60	F	86	2
22	60	F	86	2
22	64	F	86	2
22	64	F	86	2
22	64	F	86	2
22	64	F	86	2
22	72	F	86	2
22	76	F	86	2
22	80	F	86	2
23	12	M	yw	2
23	24	M	yw	2
23	24	M	yw	2
23	24	M	yw	2
23	28	M	yw	2
23	32	M	yw	2
23	32	M	yw	2
23	32	M	yw	2
23	32	M	yw	2
23	36	M	yw	2
23	36	M	yw	2
23	36	M	yw	2
23	40	M	yw	2
23	40	M	yw	2
23	40	M	yw	2
23	40	M	yw	2
23	44	M	yw	2
23	44	M	yw	2
23	48	M	yw	2
23	48	M	yw	2
24	8	M	yw	2
24	12	M	yw	2
24	24	M	yw	2
24	24	M	yw	2
24	36	M	yw	2
24	36	M	yw	2
24	40	M	yw	2
24	40	M	yw	2
24	44	M	yw	2
24	44	M	yw	2
24	44	M	yw	2
24	44	M	yw	2
24	44	M	yw	2
24	44	M	yw	2
24	44	M	yw	2
24	44	M	yw	2
24	44	M	yw	2
24	48	M	yw	2
24	48	M	yw	2
24	20	M	yw	2
25	12	F	86	2
25	56	F	86	2
25	56	F	86	2
25	60	F	86	2
25	60	F	86	2
25	60	F	86	2
25	64	F	86	2
25	64	F	86	2
25	64	F	86	2
25	64	F	86	2
25	68	F	86	2
25	68	F	86	2
25	68	F	86	2
25	68	F	86	2
25	72	F	86	2
25	76	F	86	2
25	76	F	86	2
25	76	F	86	2
25	80	F	86	2
25	80	F	86	2
26	16	M	86	2
26	36	M	86	2
26	36	M	86	2
26	36	M	86	2
26	40	M	86	2
26	40	M	86	2
26	40	M	86	2
26	44	M	86	2
26	44	M	86	2
26	44	M	86	2
26	48	M	86	2
26	48	M	86	2
26	48	M	86	2
26	48	M	86	2
26	52	M	86	2
26	52	M	86	2
26	52	M	86	2
26	60	M	86	2
26	64	M	86	2
26	72	M	86	2
27	4	F	16	2
27	8	F	16	2
27	12	F	16	2
27	24	F	16	2
27	28	F	16	2
27	28	F	16	2
27	48	F	16	2
27	48	F	16	2
27	52	F	16	2
27	56	F	16	2
27	56	F	16	2
27	60	F	16	2
27	60	F	16	2
27	60	F	16	2
27	64	F	16	2
27	64	F	16	2
27	64	F	16	2
27	64	F	16	2
27	68	F	16	2
27	72	F	16	2
28	28	M	yw	2
28	28	M	yw	2
28	32	M	yw	2
28	32	M	yw	2
28	36	M	yw	2
28	36	M	yw	2
28	36	M	yw	2
28	36	M	yw	2
28	36	M	yw	2
28	40	M	yw	2
28	40	M	yw	2
28	40	M	yw	2
28	40	M	yw	2
28	40	M	yw	2
28	40	M	yw	2
28	44	M	yw	2
28	48	M	yw	2
28	48	M	yw	2
28	48	M	yw	2
28	52	M	yw	2
29	44	M	86	2
29	44	M	86	2
29	44	M	86	2
29	44	M	86	2
29	48	M	86	2
29	48	M	86	2
29	52	M	86	2
29	52	M	86	2
29	52	M	86	2
29	56	M	86	2
29	56	M	86	2
29	56	M	86	2
29	56	M	86	2
29	60	M	86	2
29	60	M	86	2
29	64	M	86	2
29	64	M	86	2
29	64	M	86	2
29	64	M	86	2
29	68	M	86	2
30	32	M	86	2
30	36	M	86	2
30	40	M	86	2
30	44	M	86	2
30	44	M	86	2
30	44	M	86	2
30	44	M	86	2
30	44	M	86	2
30	44	M	86	2
30	44	M	86	2
30	44	M	86	2
30	44	M	86	2
30	44	M	86	2
30	48	M	86	2
30	48	M	86	2
30	48	M	86	2
30	52	M	86	2
30	52	M	86	2
30	52	M	86	2
30	60	M	86	2
1	12	F	16	3
1	16	F	16	3
1	20	F	16	3
1	28	F	16	3
1	32	F	16	3
1	36	F	16	3
1	36	F	16	3
1	44	F	16	3
1	44	F	16	3
1	44	F	16	3
1	48	F	16	3
1	60	F	16	3
1	60	F	16	3
1	60	F	16	3
1	60	F	16	3
1	64	F	16	3
1	72	F	16	3
1	72	F	16	3
1	76	F	16	3
1	76	F	16	3
2	12	F	86	3
2	24	F	86	3
2	32	F	86	3
2	36	F	86	3
2	36	F	86	3
2	44	F	86	3
2	44	F	86	3
2	44	F	86	3
2	48	F	86	3
2	48	F	86	3
2	52	F	86	3
2	52	F	86	3
2	52	F	86	3
2	56	F	86	3
2	60	F	86	3
2	64	F	86	3
2	64	F	86	3
2	68	F	86	3
2	68	F	86	3
2	68	F	86	3
3	12	F	yw	3
3	12	F	yw	3
3	20	F	yw	3
3	20	F	yw	3
3	20	F	yw	3
3	24	F	yw	3
3	28	F	yw	3
3	28	F	yw	3
3	36	F	yw	3
3	36	F	yw	3
3	40	F	yw	3
3	40	F	yw	3
3	40	F	yw	3
3	44	F	yw	3
3	44	F	yw	3
3	44	F	yw	3
3	44	F	yw	3
3	48	F	yw	3
3	52	F	yw	3
3	56	F	yw	3
4	16	M	yw	3
4	24	M	yw	3
4	28	M	yw	3
4	28	M	yw	3
4	28	M	yw	3
4	28	M	yw	3
4	32	M	yw	3
4	32	M	yw	3
4	36	M	yw	3
4	36	M	yw	3
4	36	M	yw	3
4	36	M	yw	3
4	36	M	yw	3
4	40	M	yw	3
4	40	M	yw	3
4	40	M	yw	3
4	40	M	yw	3
4	44	M	yw	3
4	44	M	yw	3
4	48	M	yw	3
5	4	M	16	3
5	12	M	16	3
5	20	M	16	3
5	20	M	16	3
5	32	M	16	3
5	36	M	16	3
5	36	M	16	3
5	40	M	16	3
5	44	M	16	3
5	48	M	16	3
5	48	M	16	3
5	48	M	16	3
5	48	M	16	3
5	60	M	16	3
5	64	M	16	3
5	76	M	16	3
5	84	M	16	3
5	104	M	16	3
5	108	M	16	3
5	108	M	16	3
6	12	F	yw	3
6	12	F	yw	3
6	16	F	yw	3
6	16	F	yw	3
6	20	F	yw	3
6	24	F	yw	3
6	24	F	yw	3
6	28	F	yw	3
6	32	F	yw	3
6	36	F	yw	3
6	36	F	yw	3
6	36	F	yw	3
6	40	F	yw	3
6	40	F	yw	3
6	40	F	yw	3
6	40	F	yw	3
6	40	F	yw	3
6	44	F	yw	3
6	48	F	yw	3
6	48	F	yw	3
7	12	F	yw	3
7	12	F	yw	3
7	16	F	yw	3
7	16	F	yw	3
7	16	F	yw	3
7	20	F	yw	3
7	20	F	yw	3
7	20	F	yw	3
7	24	F	yw	3
7	28	F	yw	3
7	36	F	yw	3
7	44	F	yw	3
7	44	F	yw	3
7	48	F	yw	3
7	48	F	yw	3
7	52	F	yw	3
7	52	F	yw	3
7	52	F	yw	3
7	56	F	yw	3
7	56	F	yw	3
8	12	M	16	3
8	16	M	16	3
8	24	M	16	3
8	24	M	16	3
8	28	M	16	3
8	36	M	16	3
8	48	M	16	3
8	48	M	16	3
8	52	M	16	3
8	56	M	16	3
8	56	M	16	3
8	64	M	16	3
8	64	M	16	3
8	68	M	16	3
8	68	M	16	3
8	68	M	16	3
8	76	M	16	3
8	88	M	16	3
8	96	M	16	3
8	108	M	16	3
9	4	F	yw	3
9	12	F	yw	3
9	20	F	yw	3
9	24	F	yw	3
9	24	F	yw	3
9	28	F	yw	3
9	36	F	yw	3
9	36	F	yw	3
9	40	F	yw	3
9	40	F	yw	3
9	40	F	yw	3
9	40	F	yw	3
9	44	F	yw	3
9	44	F	yw	3
9	44	F	yw	3
9	44	F	yw	3
9	44	F	yw	3
9	44	F	yw	3
9	48	F	yw	3
9	48	F	yw	3
10	12	M	16	3
10	36	M	16	3
10	36	M	16	3
10	36	M	16	3
10	48	M	16	3
10	52	M	16	3
10	52	M	16	3
10	52	M	16	3
10	56	M	16	3
10	56	M	16	3
10	56	M	16	3
10	56	M	16	3
10	56	M	16	3
10	60	M	16	3
10	60	M	16	3
10	64	M	16	3
10	64	M	16	3
10	64	M	16	3
10	68	M	16	3
10	76	M	16	3
11	20	F	16	3
11	20	F	16	3
11	28	F	16	3
11	28	F	16	3
11	36	F	16	3
11	40	F	16	3
11	48	F	16	3
11	60	F	16	3
11	60	F	16	3
11	64	F	16	3
11	64	F	16	3
11	80	F	16	3
11	88	F	16	3
11	88	F	16	3
11	88	F	16	3
11	92	F	16	3
11	96	F	16	3
11	104	F	16	3
11	108	F	16	3
11	108	F	16	3
12	24	M	86	3
12	28	M	86	3
12	36	M	86	3
12	48	M	86	3
12	52	M	86	3
12	52	M	86	3
12	64	M	86	3
12	68	M	86	3
12	68	M	86	3
12	80	M	86	3
12	88	M	86	3
12	88	M	86	3
12	92	M	86	3
12	92	M	86	3
12	92	M	86	3
12	96	M	86	3
12	96	M	86	3
12	96	M	86	3
12	96	M	86	3
12	108	M	86	3
13	28	F	16	3
13	36	F	16	3
13	44	F	16	3
13	52	F	16	3
13	56	F	16	3
13	56	F	16	3
13	60	F	16	3
13	60	F	16	3
13	64	F	16	3
13	68	F	16	3
13	68	F	16	3
13	68	F	16	3
13	68	F	16	3
13	68	F	16	3
13	68	F	16	3
13	68	F	16	3
13	68	F	16	3
13	92	F	16	3
13	96	F	16	3
13	108	F	16	3
14	20	F	yw	3
14	20	F	yw	3
14	24	F	yw	3
14	28	F	yw	3
14	28	F	yw	3
14	36	F	yw	3
14	36	F	yw	3
14	44	F	yw	3
14	56	F	yw	3
14	60	F	yw	3
14	64	F	yw	3
14	64	F	yw	3
14	64	F	yw	3
14	68	F	yw	3
14	68	F	yw	3
14	88	F	yw	3
14	92	F	yw	3
14	100	F	yw	3
14	100	F	yw	3
14	108	F	yw	3
15	4	F	86	3
15	8	F	86	3
15	16	F	86	3
15	20	F	86	3
15	28	F	86	3
15	36	F	86	3
15	72	F	86	3
15	72	F	86	3
15	80	F	86	3
15	84	F	86	3
15	84	F	86	3
15	84	F	86	3
15	84	F	86	3
15	84	F	86	3
15	84	F	86	3
15	96	F	86	3
15	108	F	86	3
15	108	F	86	3
15	108	F	86	3
15	108	F	86	3
16	12	F	86	3
16	12	F	86	3
16	16	F	86	3
16	16	F	86	3
16	36	F	86	3
16	52	F	86	3
16	56	F	86	3
16	56	F	86	3
16	68	F	86	3
16	72	F	86	3
16	80	F	86	3
16	84	F	86	3
16	84	F	86	3
16	88	F	86	3
16	92	F	86	3
16	92	F	86	3
16	96	F	86	3
16	96	F	86	3
16	96	F	86	3
16	108	F	86	3
17	20	F	16	3
17	36	F	16	3
17	40	F	16	3
17	44	F	16	3
17	48	F	16	3
17	48	F	16	3
17	48	F	16	3
17	48	F	16	3
17	52	F	16	3
17	52	F	16	3
17	52	F	16	3
17	52	F	16	3
17	56	F	16	3
17	56	F	16	3
17	56	F	16	3
17	60	F	16	3
17	64	F	16	3
17	68	F	16	3
17	72	F	16	3
17	72	F	16	3
18	16	M	yw	3
18	20	M	yw	3
18	20	M	yw	3
18	20	M	yw	3
18	24	M	yw	3
18	24	M	yw	3
18	24	M	yw	3
18	28	M	yw	3
18	28	M	yw	3
18	28	M	yw	3
18	28	M	yw	3
18	36	M	yw	3
18	40	M	yw	3
18	40	M	yw	3
18	40	M	yw	3
18	40	M	yw	3
18	44	M	yw	3
18	48	M	yw	3
18	84	M	yw	3
18	88	M	yw	3
19	8	M	86	3
19	28	M	86	3
19	36	M	86	3
19	36	M	86	3
19	40	M	86	3
19	40	M	86	3
19	40	M	86	3
19	48	M	86	3
19	52	M	86	3
19	56	M	86	3
19	64	M	86	3
19	68	M	86	3
19	68	M	86	3
19	84	M	86	3
19	88	M	86	3
19	96	M	86	3
19	96	M	86	3
19	104	M	86	3
19	108	M	86	3
19	108	M	86	3
20	4	M	16	3
20	12	M	16	3
20	20	M	16	3
20	24	M	16	3
20	24	M	16	3
20	28	M	16	3
20	28	M	16	3
20	32	M	16	3
20	32	M	16	3
20	36	M	16	3
20	36	M	16	3
20	36	M	16	3
20	36	M	16	3
20	36	M	16	3
20	40	M	16	3
20	44	M	16	3
20	48	M	16	3
20	52	M	16	3
20	60	M	16	3
20	72	M	16	3
21	4	M	16	3
21	16	M	16	3
21	16	M	16	3
21	20	M	16	3
21	28	M	16	3
21	32	M	16	3
21	32	M	16	3
21	36	M	16	3
21	36	M	16	3
21	36	M	16	3
21	36	M	16	3
21	40	M	16	3
21	40	M	16	3
21	44	M	16	3
21	44	M	16	3
21	44	M	16	3
21	48	M	16	3
21	60	M	16	3
21	64	M	16	3
21	76	M	16	3
22	4	F	86	3
22	20	F	86	3
22	20	F	86	3
22	24	F	86	3
22	28	F	86	3
22	28	F	86	3
22	40	F	86	3
22	48	F	86	3
22	48	F	86	3
22	60	F	86	3
22	68	F	86	3
22	96	F	86	3
22	96	F	86	3
22	100	F	86	3
22	104	F	86	3
22	104	F	86	3
22	108	F	86	3
22	108	F	86	3
22	108	F	86	3
22	108	F	86	3
23	20	M	yw	3
23	24	M	yw	3
23	28	M	yw	3
23	36	M	yw	3
23	36	M	yw	3
23	40	M	yw	3
23	56	M	yw	3
23	64	M	yw	3
23	68	M	yw	3
23	76	M	yw	3
23	84	M	yw	3
23	88	M	yw	3
23	96	M	yw	3
23	96	M	yw	3
23	100	M	yw	3
23	104	M	yw	3
23	104	M	yw	3
23	108	M	yw	3
23	108	M	yw	3
23	108	M	yw	3
24	16	M	yw	3
24	28	M	yw	3
24	36	M	yw	3
24	36	M	yw	3
24	36	M	yw	3
24	36	M	yw	3
24	40	M	yw	3
24	44	M	yw	3
24	44	M	yw	3
24	44	M	yw	3
24	44	M	yw	3
24	44	M	yw	3
24	44	M	yw	3
24	44	M	yw	3
24	44	M	yw	3
24	48	M	yw	3
24	48	M	yw	3
24	48	M	yw	3
24	48	M	yw	3
24	48	M	yw	3
25	12	F	86	3
25	20	F	86	3
25	24	F	86	3
25	28	F	86	3
25	36	F	86	3
25	44	F	86	3
25	48	F	86	3
25	52	F	86	3
25	68	F	86	3
25	72	F	86	3
25	72	F	86	3
25	72	F	86	3
25	72	F	86	3
25	72	F	86	3
25	76	F	86	3
25	76	F	86	3
25	80	F	86	3
25	80	F	86	3
25	80	F	86	3
25	80	F	86	3
26	16	M	86	3
26	36	M	86	3
26	36	M	86	3
26	44	M	86	3
26	44	M	86	3
26	48	M	86	3
26	48	M	86	3
26	56	M	86	3
26	56	M	86	3
26	64	M	86	3
26	68	M	86	3
26	68	M	86	3
26	84	M	86	3
26	84	M	86	3
26	88	M	86	3
26	88	M	86	3
26	88	M	86	3
26	96	M	86	3
26	96	M	86	3
26	96	M	86	3
27	16	F	16	3
27	16	F	16	3
27	32	F	16	3
27	36	F	16	3
27	36	F	16	3
27	36	F	16	3
27	48	F	16	3
27	48	F	16	3
27	52	F	16	3
27	52	F	16	3
27	52	F	16	3
27	56	F	16	3
27	60	F	16	3
27	64	F	16	3
27	64	F	16	3
27	64	F	16	3
27	64	F	16	3
27	72	F	16	3
27	72	F	16	3
27	76	F	16	3
28	28	M	yw	3
28	28	M	yw	3
28	28	M	yw	3
28	32	M	yw	3
28	36	M	yw	3
28	36	M	yw	3
28	36	M	yw	3
28	36	M	yw	3
28	36	M	yw	3
28	36	M	yw	3
28	36	M	yw	3
28	36	M	yw	3
28	36	M	yw	3
28	40	M	yw	3
28	40	M	yw	3
28	40	M	yw	3
28	40	M	yw	3
28	44	M	yw	3
28	44	M	yw	3
28	52	M	yw	3
29	20	M	86	3
29	44	M	86	3
29	44	M	86	3
29	48	M	86	3
29	48	M	86	3
29	48	M	86	3
29	52	M	86	3
29	52	M	86	3
29	52	M	86	3
29	52	M	86	3
29	52	M	86	3
29	52	M	86	3
29	60	M	86	3
29	60	M	86	3
29	60	M	86	3
29	60	M	86	3
29	64	M	86	3
29	68	M	86	3
29	68	M	86	3
29	72	M	86	3
30	48	M	86	3
30	48	M	86	3
30	48	M	86	3
30	52	M	86	3
30	52	M	86	3
30	52	M	86	3
30	52	M	86	3
30	52	M	86	3
30	52	M	86	3
30	52	M	86	3
30	56	M	86	3
30	56	M	86	3
30	56	M	86	3
30	56	M	86	3
30	56	M	86	3
30	56	M	86	3
30	56	M	86	3
30	60	M	86	3
30	60	M	86	3
30	68	M	86	3
