# Supplementary material for: HP1B is a euchromatic Drosophila HP1 homolog with links to metabolism
Source: PLoS One. 2018 Oct 22;13(10):e0205867. doi: 10.1371/journal.pone.0205867 (PMC6197686; doi:10.1371/journal.pone.0205867)
Supplement: S1 File — (ZIP) [file pone.0205867.s011.zip › Data_files/Sb_variegation_Fig3.xlsx]

## Sheet: Sv-variegation-experiment
BristleNo	Genotype	Sex
4	yw	M
3	yw	M
0	yw	M
2	yw	M
2	yw	M
10	yw	M
5	yw	M
1	yw	M
0	yw	M
2	yw	M
1	yw	M
5	yw	M
1	yw	M
0	yw	M
1	yw	M
0	yw	M
2	yw	M
3	yw	M
2	yw	M
3	yw	M
1	yw	M
1	yw	M
2	yw	M
4	yw	M
2	yw	M
1	yw	M
10	yw	M
3	yw	M
0	yw	M
2	yw	M
5	yw	M
0	yw	M
3	yw	M
10	yw	M
3	HP1b^16	M
10	HP1b^16	M
5	HP1b^16	M
6	HP1b^16	M
2	HP1b^16	M
5	HP1b^16	M
6	HP1b^16	M
4	HP1b^16	M
9	HP1b^16	M
0	HP1b^16	M
9	HP1b^16	M
5	HP1b^16	M
3	HP1b^16	M
5	HP1b^16	M
10	HP1b^16	M
7	HP1b^16	M
5	HP1b^16	M
3	HP1b^16	M
4	HP1b^16	M
4	HP1b^86	M
7	HP1b^86	M
5	HP1b^86	M
8	HP1b^86	M
8	HP1b^86	M
8	HP1b^86	M
6	HP1b^86	M
7	HP1b^86	M
8	HP1b^86	M
7	HP1b^86	M
5	HP1b^86	M
6	HP1b^86	M
8	HP1b^86	M
10	HP1b^86	M
6	HP1b^86	M
7	HP1b^86	M
6	HP1b^86	M
5	HP1b^86	M
5	HP1b^86	M
7	HP1b^86	M
5	HP1b^86	M
5	HP1b^86	M
4	HP1b^86	M
3	HP1b^86	M
5	HP1b^86	M
7	HP1b^86	M
5	HP1b^86	M
9	HP1b^86	M
4	HP1b^86	M
5	HP1b^86	M
5	HP1b^86	M
9	HP1b^86	M
3	HP1b^86	M
7	HP1b^86	M
6	HP1b^86	M
4	HP1b^86	M
5	HP1b^86	M
8	HP1b^86	M
9	HP1b^86	M
3	yw	F
7	yw	F
4	yw	F
10	yw	F
2	yw	F
3	yw	F
1	yw	F
0	yw	F
5	yw	F
4	yw	F
10	yw	F
5	yw	F
6	yw	F
1	yw	F
1	yw	F
2	yw	F
4	yw	F
4	yw	F
0	yw	F
3	yw	F
4	yw	F
5	yw	F
5	yw	F
0	yw	F
5	yw	F
2	yw	F
4	yw	F
2	yw	F
7	yw	F
5	yw	F
3	yw	F
5	yw	F
5	yw	F
5	yw	F
1	yw	F
4	yw	F
10	yw	F
4	yw	F
3	yw	F
10	HP1b^16	F
3	HP1b^16	F
6	HP1b^16	F
8	HP1b^16	F
4	HP1b^16	F
3	HP1b^16	F
6	HP1b^16	F
9	HP1b^16	F
5	HP1b^16	F
8	HP1b^16	F
2	HP1b^16	F
2	HP1b^16	F
3	HP1b^16	F
8	HP1b^16	F
2	HP1b^16	F
5	HP1b^16	F
0	HP1b^16	F
9	HP1b^16	F
8	HP1b^16	F
7	HP1b^16	F
5	HP1b^16	F
5	HP1b^16	F
4	HP1b^16	F
6	HP1b^16	F
4	HP1b^16	F
4	HP1b^16	F
3	HP1b^16	F
7	HP1b^16	F
9	HP1b^16	F
5	HP1b^16	F
10	HP1b^16	F
7	HP1b^16	F
7	HP1b^16	F
9	HP1b^16	F
7	HP1b^16	F
8	HP1b^16	F
3	HP1b^16	F
7	HP1b^86	F
9	HP1b^86	F
4	HP1b^86	F
4	HP1b^86	F
6	HP1b^86	F
7	HP1b^86	F
6	HP1b^86	F
8	HP1b^86	F
9	HP1b^86	F
9	HP1b^86	F
10	HP1b^86	F
5	HP1b^86	F
2	HP1b^86	F
8	HP1b^86	F
4	HP1b^86	F
9	HP1b^86	F
7	HP1b^86	F
7	HP1b^86	F
4	HP1b^86	F
4	HP1b^86	F
5	HP1b^86	F
6	HP1b^86	F
7	HP1b^86	F
5	HP1b^86	F
10	HP1b^86	F
8	HP1b^86	F
7	HP1b^86	F
10	HP1b^86	F
5	HP1b^86	F
10	HP1b^86	F
10	HP1b^86	F
7	HP1b^86	F
6	HP1b^86	F
9	HP1b^86	F
10	HP1b^86	F
5	HP1b^86	F
6	HP1b^86	F
7	HP1b^86	F
6	HP1b^86	F
5	HP1b^86	F
8	HP1b^86	F
8	HP1b^86	F
3	HP1b^86	F
10	HP1b^86	F
9	HP1b^86	F
9	HP1b^86	F
7	HP1b^86	F
4	HP1b^86	F
7	HP1b^86	F
4	HP1b^86	F
8	HP1b^86	F
5	HP1b^86	F
10	HP1b^86	F
6	HP1b^86	F
8	HP1b^86	F
8	HP1b^86	F
7	HP1b^86	F
9	HP1b^86	F
5	HP1b^86	F
10	HP1b^86	F
5	HP1b^86	F
10	HP1b^86	F
7	HP1b^86	F
5	HP1b^86	F
6	HP1b^86	F
9	HP1b^86	F
7	HP1b^86	F
6	HP1b^86	F
4	HP1b^86	F
10	HP1b^86	F
6	HP1b^86	F
7	HP1b^86	F
4	HP1b^86	F
8	HP1b^86	F
8	HP1b^86	F
9	HP1b^86	F
8	HP1b^86	F
7	HP1b^86	F
