# Supplementary material for: HP1B is a euchromatic Drosophila HP1 homolog with links to metabolism
Source: PLoS One. 2018 Oct 22;13(10):e0205867. doi: 10.1371/journal.pone.0205867 (PMC6197686; doi:10.1371/journal.pone.0205867)
Supplement: S1 File — (ZIP) [file pone.0205867.s011.zip › Data_files/Starvation_stress_all_Fig5.xlsx]

## Sheet: Sheet1
Vial #	Death Time (hour)	Sex	Genotype	Trial
1	8	F	YW	1
1	24	F	YW	1			16 - HP1b^16
1	32	F	YW	1			86 - HP1b^86
1	32	F	YW	1
1	32	F	YW	1
1	32	F	YW	1
1	32	F	YW	1
1	32	F	YW	1
1	32	F	YW	1
1	40	F	YW	1
1	40	F	YW	1
1	40	F	YW	1
1	48	F	YW	1
1	48	F	YW	1
1	48	F	YW	1
1	56	F	YW	1
1	56	F	YW	1
1	56	F	YW	1
1	64	F	YW	1
1	64	F	YW	1
2	8	F	YW	1
2	16	F	YW	1
2	24	F	YW	1
2	32	F	YW	1
2	32	F	YW	1
2	32	F	YW	1
2	32	F	YW	1
2	32	F	YW	1
2	40	F	YW	1
2	40	F	YW	1
2	40	F	YW	1
2	40	F	YW	1
2	48	F	YW	1
2	48	F	YW	1
2	48	F	YW	1
2	48	F	YW	1
2	48	F	YW	1
2	48	F	YW	1
2	56	F	YW	1
2	56	F	YW	1
3	16	F	YW	1
3	16	F	YW	1
3	16	F	YW	1
3	32	F	YW	1
3	32	F	YW	1
3	40	F	YW	1
3	40	F	YW	1
3	40	F	YW	1
3	40	F	YW	1
3	40	F	YW	1
3	40	F	YW	1
3	40	F	YW	1
3	40	F	YW	1
3	48	F	YW	1
3	48	F	YW	1
3	48	F	YW	1
3	56	F	YW	1
3	56	F	YW	1
3	56	F	YW	1
3	56	F	YW	1
4	24	F	YW	1
4	24	F	YW	1
4	24	F	YW	1
4	32	F	YW	1
4	32	F	YW	1
4	32	F	YW	1
4	40	F	YW	1
4	40	F	YW	1
4	40	F	YW	1
4	40	F	YW	1
4	40	F	YW	1
4	40	F	YW	1
4	40	F	YW	1
4	40	F	YW	1
4	40	F	YW	1
4	40	F	YW	1
4	40	F	YW	1
4	48	F	YW	1
4	48	F	YW	1
4	56	F	YW	1
5	24	F	YW	1
5	32	F	YW	1
5	32	F	YW	1
5	32	F	YW	1
5	32	F	YW	1
5	32	F	YW	1
5	32	F	YW	1
5	40	F	YW	1
5	40	F	YW	1
5	40	F	YW	1
5	48	F	YW	1
5	48	F	YW	1
5	48	F	YW	1
5	48	F	YW	1
5	56	F	YW	1
5	56	F	YW	1
5	56	F	YW	1
5	56	F	YW	1
5	64	F	YW	1
5	64	F	YW	1
1	32	M	YW	1
1	40	M	YW	1
1	40	M	YW	1
1	40	M	YW	1
1	40	M	YW	1
1	40	M	YW	1
1	40	M	YW	1
1	40	M	YW	1
1	40	M	YW	1
1	40	M	YW	1
1	40	M	YW	1
1	48	M	YW	1
1	48	M	YW	1
1	48	M	YW	1
1	48	M	YW	1
1	48	M	YW	1
1	48	M	YW	1
1	48	M	YW	1
1	64	M	YW	1
1	64	M	YW	1
2	16	M	YW	1
2	16	M	YW	1
2	24	M	YW	1
2	24	M	YW	1
2	24	M	YW	1
2	24	M	YW	1
2	32	M	YW	1
2	32	M	YW	1
2	32	M	YW	1
2	32	M	YW	1
2	32	M	YW	1
2	32	M	YW	1
2	32	M	YW	1
2	32	M	YW	1
2	32	M	YW	1
2	32	M	YW	1
2	40	M	YW	1
2	40	M	YW	1
2	40	M	YW	1
2	56	M	YW	1
3	8	M	YW	1
3	8	M	YW	1
3	8	M	YW	1
3	24	M	YW	1
3	24	M	YW	1
3	32	M	YW	1
3	32	M	YW	1
3	32	M	YW	1
3	32	M	YW	1
3	40	M	YW	1
3	40	M	YW	1
3	40	M	YW	1
3	40	M	YW	1
3	40	M	YW	1
3	40	M	YW	1
3	40	M	YW	1
3	40	M	YW	1
3	40	M	YW	1
3	48	M	YW	1
3	48	M	YW	1
4	8	M	YW	1
4	24	M	YW	1
4	24	M	YW	1
4	24	M	YW	1
4	32	M	YW	1
4	32	M	YW	1
4	32	M	YW	1
4	32	M	YW	1
4	40	M	YW	1
4	40	M	YW	1
4	40	M	YW	1
4	40	M	YW	1
4	40	M	YW	1
4	40	M	YW	1
4	40	M	YW	1
4	40	M	YW	1
4	40	M	YW	1
4	48	M	YW	1
4	48	M	YW	1
4	56	M	YW	1
5	24	M	YW	1
5	24	M	YW	1
5	24	M	YW	1
5	32	M	YW	1
5	32	M	YW	1
5	32	M	YW	1
5	32	M	YW	1
5	32	M	YW	1
5	32	M	YW	1
5	40	M	YW	1
5	40	M	YW	1
5	40	M	YW	1
5	40	M	YW	1
5	40	M	YW	1
5	40	M	YW	1
5	40	M	YW	1
5	40	M	YW	1
5	40	M	YW	1
5	40	M	YW	1
5	48	M	YW	1
1	16	F	16	1
1	40	F	16	1
1	48	F	16	1
1	48	F	16	1
1	48	F	16	1
1	48	F	16	1
1	48	F	16	1
1	48	F	16	1
1	48	F	16	1
1	48	F	16	1
1	56	F	16	1
1	56	F	16	1
1	56	F	16	1
1	64	F	16	1
1	64	F	16	1
1	72	F	16	1
1	72	F	16	1
1	80	F	16	1
1	88	F	16	1
1	88	F	16	1
2	32	F	16	1
2	32	F	16	1
2	40	F	16	1
2	40	F	16	1
2	40	F	16	1
2	40	F	16	1
2	48	F	16	1
2	48	F	16	1
2	48	F	16	1
2	48	F	16	1
2	48	F	16	1
2	48	F	16	1
2	48	F	16	1
2	48	F	16	1
2	56	F	16	1
2	56	F	16	1
2	56	F	16	1
2	64	F	16	1
2	72	F	16	1
2	72	F	16	1
3	16	F	16	1
3	16	F	16	1
3	32	F	16	1
3	40	F	16	1
3	40	F	16	1
3	40	F	16	1
3	40	F	16	1
3	40	F	16	1
3	40	F	16	1
3	40	F	16	1
3	40	F	16	1
3	48	F	16	1
3	48	F	16	1
3	48	F	16	1
3	48	F	16	1
3	56	F	16	1
3	56	F	16	1
3	64	F	16	1
3	64	F	16	1
3	72	F	16	1
4	8	F	16	1
4	16	F	16	1
4	16	F	16	1
4	32	F	16	1
4	40	F	16	1
4	40	F	16	1
4	48	F	16	1
4	48	F	16	1
4	48	F	16	1
4	48	F	16	1
4	48	F	16	1
4	48	F	16	1
4	48	F	16	1
4	64	F	16	1
4	64	F	16	1
4	64	F	16	1
4	72	F	16	1
4	72	F	16	1
4	80	F	16	1
4	80	F	16	1
5	8	F	16	1
5	8	F	16	1
5	16	F	16	1
5	32	F	16	1
5	32	F	16	1
5	40	F	16	1
5	40	F	16	1
5	40	F	16	1
5	40	F	16	1
5	48	F	16	1
5	48	F	16	1
5	56	F	16	1
5	56	F	16	1
5	56	F	16	1
5	56	F	16	1
5	64	F	16	1
5	64	F	16	1
5	64	F	16	1
5	72	F	16	1
5	80	F	16	1
1	24	M	16	1
1	24	M	16	1
1	24	M	16	1
1	24	M	16	1
1	32	M	16	1
1	32	M	16	1
1	32	M	16	1
1	32	M	16	1
1	32	M	16	1
1	40	M	16	1
1	40	M	16	1
1	40	M	16	1
1	40	M	16	1
1	48	M	16	1
1	48	M	16	1
1	48	M	16	1
1	48	M	16	1
1	48	M	16	1
1	64	M	16	1
1	72	M	16	1
2	24	M	16	1
2	32	M	16	1
2	32	M	16	1
2	32	M	16	1
2	32	M	16	1
2	32	M	16	1
2	32	M	16	1
2	32	M	16	1
2	40	M	16	1
2	40	M	16	1
2	40	M	16	1
2	40	M	16	1
2	40	M	16	1
2	40	M	16	1
2	48	M	16	1
2	48	M	16	1
2	56	M	16	1
2	64	M	16	1
2	64	M	16	1
2	80	M	16	1
3	8	M	16	1
3	8	M	16	1
3	8	M	16	1
3	16	M	16	1
3	16	M	16	1
3	16	M	16	1
3	24	M	16	1
3	24	M	16	1
3	32	M	16	1
3	32	M	16	1
3	32	M	16	1
3	32	M	16	1
3	40	M	16	1
3	40	M	16	1
3	40	M	16	1
3	48	M	16	1
3	48	M	16	1
3	48	M	16	1
3	48	M	16	1
3	88	M	16	1
4	24	M	16	1
4	24	M	16	1
4	24	M	16	1
4	32	M	16	1
4	32	M	16	1
4	32	M	16	1
4	32	M	16	1
4	32	M	16	1
4	40	M	16	1
4	40	M	16	1
4	40	M	16	1
4	48	M	16	1
4	48	M	16	1
4	48	M	16	1
4	48	M	16	1
4	48	M	16	1
4	56	M	16	1
4	56	M	16	1
4	80	M	16	1
4	80	M	16	1
5	16	M	16	1
5	24	M	16	1
5	24	M	16	1
5	24	M	16	1
5	32	M	16	1
5	32	M	16	1
5	32	M	16	1
5	32	M	16	1
5	40	M	16	1
5	40	M	16	1
5	40	M	16	1
5	40	M	16	1
5	40	M	16	1
5	40	M	16	1
5	40	M	16	1
5	40	M	16	1
5	48	M	16	1
5	48	M	16	1
5	48	M	16	1
5	80	M	16	1
1	24	F	86	1
1	32	F	86	1
1	40	F	86	1
1	40	F	86	1
1	40	F	86	1
1	40	F	86	1
1	48	F	86	1
1	48	F	86	1
1	48	F	86	1
1	48	F	86	1
1	48	F	86	1
1	56	F	86	1
1	56	F	86	1
1	64	F	86	1
1	64	F	86	1
1	72	F	86	1
1	72	F	86	1
1	72	F	86	1
1	72	F	86	1
1	80	F	86	1
2	8	F	86	1
2	16	F	86	1
2	24	F	86	1
2	32	F	86	1
2	40	F	86	1
2	40	F	86	1
2	48	F	86	1
2	48	F	86	1
2	48	F	86	1
2	48	F	86	1
2	56	F	86	1
2	56	F	86	1
2	56	F	86	1
2	56	F	86	1
2	56	F	86	1
2	64	F	86	1
2	64	F	86	1
2	64	F	86	1
2	80	F	86	1
2	80	F	86	1
3	8	F	86	1
3	16	F	86	1
3	16	F	86	1
3	32	F	86	1
3	40	F	86	1
3	40	F	86	1
3	48	F	86	1
3	48	F	86	1
3	56	F	86	1
3	56	F	86	1
3	56	F	86	1
3	56	F	86	1
3	56	F	86	1
3	64	F	86	1
3	64	F	86	1
3	72	F	86	1
3	72	F	86	1
3	88	F	86	1
3	88	F	86	1
3	88	F	86	1
4	8	F	86	1
4	8	F	86	1
4	16	F	86	1
4	24	F	86	1
4	24	F	86	1
4	32	F	86	1
4	32	F	86	1
4	40	F	86	1
4	40	F	86	1
4	48	F	86	1
4	48	F	86	1
4	48	F	86	1
4	48	F	86	1
4	56	F	86	1
4	56	F	86	1
4	56	F	86	1
4	64	F	86	1
4	64	F	86	1
4	72	F	86	1
4	72	F	86	1
5	24	F	86	1
5	24	F	86	1
5	32	F	86	1
5	32	F	86	1
5	40	F	86	1
5	48	F	86	1
5	48	F	86	1
5	48	F	86	1
5	48	F	86	1
5	48	F	86	1
5	48	F	86	1
5	56	F	86	1
5	64	F	86	1
5	64	F	86	1
5	64	F	86	1
5	72	F	86	1
5	72	F	86	1
5	72	F	86	1
5	72	F	86	1
5	72	F	86	1
1	24	M	86	1
1	24	M	86	1
1	24	M	86	1
1	32	M	86	1
1	32	M	86	1
1	32	M	86	1
1	32	M	86	1
1	32	M	86	1
1	40	M	86	1
1	40	M	86	1
1	40	M	86	1
1	40	M	86	1
1	40	M	86	1
1	40	M	86	1
1	40	M	86	1
1	40	M	86	1
1	48	M	86	1
1	48	M	86	1
1	56	M	86	1
1	72	M	86	1
2	8	M	86	1
2	16	M	86	1
2	16	M	86	1
2	16	M	86	1
2	16	M	86	1
2	16	M	86	1
2	24	M	86	1
2	24	M	86	1
2	24	M	86	1
2	32	M	86	1
2	32	M	86	1
2	32	M	86	1
2	32	M	86	1
2	32	M	86	1
2	32	M	86	1
2	32	M	86	1
2	40	M	86	1
2	40	M	86	1
2	64	M	86	1
2	88	M	86	1
3	24	M	86	1
3	24	M	86	1
3	24	M	86	1
3	32	M	86	1
3	32	M	86	1
3	32	M	86	1
3	32	M	86	1
3	32	M	86	1
3	32	M	86	1
3	32	M	86	1
3	32	M	86	1
3	32	M	86	1
3	32	M	86	1
3	32	M	86	1
3	40	M	86	1
3	40	M	86	1
3	40	M	86	1
3	40	M	86	1
3	40	M	86	1
3	64	M	86	1
4	24	M	86	1
4	24	M	86	1
4	24	M	86	1
4	24	M	86	1
4	32	M	86	1
4	32	M	86	1
4	32	M	86	1
4	32	M	86	1
4	32	M	86	1
4	40	M	86	1
4	40	M	86	1
4	40	M	86	1
4	40	M	86	1
4	40	M	86	1
4	40	M	86	1
4	40	M	86	1
4	40	M	86	1
4	48	M	86	1
4	56	M	86	1
4	72	M	86	1
5	16	M	86	1
5	16	M	86	1
5	24	M	86	1
5	24	M	86	1
5	24	M	86	1
5	24	M	86	1
5	32	M	86	1
5	32	M	86	1
5	32	M	86	1
5	32	M	86	1
5	32	M	86	1
5	32	M	86	1
5	32	M	86	1
5	32	M	86	1
5	32	M	86	1
5	40	M	86	1
5	40	M	86	1
5	40	M	86	1
5	48	M	86	1
5	88	M	86	1
1	8	F	16	2
1	40	F	16	2
1	48	F	16	2
1	48	F	16	2
1	48	F	16	2
1	48	F	16	2
1	48	F	16	2
1	48	F	16	2
1	48	F	16	2
1	48	F	16	2
1	56	F	16	2
1	56	F	16	2
1	56	F	16	2
1	56	F	16	2
1	56	F	16	2
1	64	F	16	2
1	64	F	16	2
1	80	F	16	2
1	80	F	16	2
1	80	F	16	2
2	8	F	16	2
2	32	F	16	2
2	32	F	16	2
2	40	F	16	2
2	48	F	16	2
2	48	F	16	2
2	48	F	16	2
2	48	F	16	2
2	48	F	16	2
2	48	F	16	2
2	56	F	16	2
2	56	F	16	2
2	56	F	16	2
2	56	F	16	2
2	64	F	16	2
2	64	F	16	2
2	64	F	16	2
2	64	F	16	2
2	72	F	16	2
2	88	F	16	2
3	40	F	16	2
3	48	F	16	2
3	48	F	16	2
3	48	F	16	2
3	48	F	16	2
3	56	F	16	2
3	56	F	16	2
3	56	F	16	2
3	56	F	16	2
3	64	F	16	2
3	64	F	16	2
3	64	F	16	2
3	64	F	16	2
3	64	F	16	2
3	64	F	16	2
3	72	F	16	2
3	72	F	16	2
3	72	F	16	2
3	88	F	16	2
3	88	F	16	2
4	8	F	16	2
4	8	F	16	2
4	40	F	16	2
4	48	F	16	2
4	48	F	16	2
4	56	F	16	2
4	56	F	16	2
4	56	F	16	2
4	64	F	16	2
4	64	F	16	2
4	64	F	16	2
4	64	F	16	2
4	64	F	16	2
4	64	F	16	2
4	64	F	16	2
4	72	F	16	2
4	72	F	16	2
4	72	F	16	2
4	80	F	16	2
4	88	F	16	2
5	24	F	16	2
5	40	F	16	2
5	48	F	16	2
5	48	F	16	2
5	48	F	16	2
5	48	F	16	2
5	48	F	16	2
5	48	F	16	2
5	56	F	16	2
5	56	F	16	2
5	56	F	16	2
5	56	F	16	2
5	56	F	16	2
5	56	F	16	2
5	64	F	16	2
5	64	F	16	2
5	64	F	16	2
5	64	F	16	2
5	72	F	16	2
5	88	F	16	2
1	40	M	16	2
1	48	M	16	2
1	48	M	16	2
1	48	M	16	2
1	48	M	16	2
1	48	M	16	2
1	48	M	16	2
1	48	M	16	2
1	48	M	16	2
1	48	M	16	2
1	48	M	16	2
1	48	M	16	2
1	48	M	16	2
1	48	M	16	2
1	48	M	16	2
1	56	M	16	2
1	56	M	16	2
1	64	M	16	2
1	72	M	16	2
1	72	M	16	2
2	8	M	16	2
2	32	M	16	2
2	40	M	16	2
2	48	M	16	2
2	48	M	16	2
2	48	M	16	2
2	48	M	16	2
2	48	M	16	2
2	48	M	16	2
2	48	M	16	2
2	48	M	16	2
2	48	M	16	2
2	48	M	16	2
2	48	M	16	2
2	56	M	16	2
2	56	M	16	2
2	56	M	16	2
2	56	M	16	2
2	56	M	16	2
2	72	M	16	2
3	40	M	16	2
3	48	M	16	2
3	48	M	16	2
3	48	M	16	2
3	48	M	16	2
3	48	M	16	2
3	48	M	16	2
3	48	M	16	2
3	48	M	16	2
3	48	M	16	2
3	48	M	16	2
3	48	M	16	2
3	48	M	16	2
3	48	M	16	2
3	48	M	16	2
3	48	M	16	2
3	56	M	16	2
3	64	M	16	2
3	72	M	16	2
3	72	M	16	2
4	32	M	16	2
4	48	M	16	2
4	48	M	16	2
4	48	M	16	2
4	48	M	16	2
4	48	M	16	2
4	48	M	16	2
4	48	M	16	2
4	48	M	16	2
4	48	M	16	2
4	48	M	16	2
4	56	M	16	2
4	56	M	16	2
4	56	M	16	2
4	56	M	16	2
4	56	M	16	2
4	56	M	16	2
4	64	M	16	2
4	64	M	16	2
4	64	M	16	2
5	16	M	16	2
5	32	M	16	2
5	32	M	16	2
5	40	M	16	2
5	48	M	16	2
5	48	M	16	2
5	48	M	16	2
5	48	M	16	2
5	48	M	16	2
5	48	M	16	2
5	48	M	16	2
5	56	M	16	2
5	56	M	16	2
5	56	M	16	2
5	56	M	16	2
5	56	M	16	2
5	56	M	16	2
5	64	M	16	2
5	72	M	16	2
5	72	M	16	2
1	32	F	86	2
1	40	F	86	2
1	48	F	86	2
1	48	F	86	2
1	48	F	86	2
1	48	F	86	2
1	48	F	86	2
1	48	F	86	2
1	48	F	86	2
1	48	F	86	2
1	56	F	86	2
1	56	F	86	2
1	56	F	86	2
1	64	F	86	2
1	64	F	86	2
1	64	F	86	2
1	64	F	86	2
1	64	F	86	2
1	72	F	86	2
1	80	F	86	2
2	8	F	86	2
2	40	F	86	2
2	40	F	86	2
2	48	F	86	2
2	48	F	86	2
2	48	F	86	2
2	56	F	86	2
2	56	F	86	2
2	56	F	86	2
2	56	F	86	2
2	56	F	86	2
2	56	F	86	2
2	56	F	86	2
2	64	F	86	2
2	64	F	86	2
2	64	F	86	2
2	64	F	86	2
2	72	F	86	2
2	80	F	86	2
2	80	F	86	2
3	32	F	86	2
3	32	F	86	2
3	48	F	86	2
3	48	F	86	2
3	48	F	86	2
3	48	F	86	2
3	48	F	86	2
3	48	F	86	2
3	48	F	86	2
3	48	F	86	2
3	56	F	86	2
3	56	F	86	2
3	56	F	86	2
3	56	F	86	2
3	64	F	86	2
3	64	F	86	2
3	64	F	86	2
3	64	F	86	2
3	64	F	86	2
3	88	F	86	2
4	32	F	86	2
4	40	F	86	2
4	40	F	86	2
4	40	F	86	2
4	48	F	86	2
4	48	F	86	2
4	48	F	86	2
4	48	F	86	2
4	48	F	86	2
4	48	F	86	2
4	48	F	86	2
4	56	F	86	2
4	56	F	86	2
4	56	F	86	2
4	56	F	86	2
4	64	F	86	2
4	64	F	86	2
4	72	F	86	2
4	72	F	86	2
4	72	F	86	2
5	8	F	86	2
5	32	F	86	2
5	40	F	86	2
5	48	F	86	2
5	48	F	86	2
5	48	F	86	2
5	48	F	86	2
5	48	F	86	2
5	48	F	86	2
5	56	F	86	2
5	56	F	86	2
5	56	F	86	2
5	56	F	86	2
5	56	F	86	2
5	64	F	86	2
5	64	F	86	2
5	64	F	86	2
5	64	F	86	2
5	72	F	86	2
5	88	F	86	2
1	24	M	86	2
1	32	M	86	2
1	32	M	86	2
1	40	M	86	2
1	40	M	86	2
1	48	M	86	2
1	48	M	86	2
1	48	M	86	2
1	48	M	86	2
1	48	M	86	2
1	48	M	86	2
1	48	M	86	2
1	48	M	86	2
1	48	M	86	2
1	48	M	86	2
1	48	M	86	2
1	56	M	86	2
1	56	M	86	2
1	64	M	86	2
1	72	M	86	2
2	8	M	86	2
2	24	M	86	2
2	24	M	86	2
2	32	M	86	2
2	32	M	86	2
2	32	M	86	2
2	32	M	86	2
2	40	M	86	2
2	48	M	86	2
2	48	M	86	2
2	48	M	86	2
2	48	M	86	2
2	48	M	86	2
2	48	M	86	2
2	48	M	86	2
2	56	M	86	2
2	56	M	86	2
2	56	M	86	2
2	56	M	86	2
2	64	M	86	2
3	32	M	86	2
3	32	M	86	2
3	32	M	86	2
3	40	M	86	2
3	48	M	86	2
3	48	M	86	2
3	48	M	86	2
3	48	M	86	2
3	48	M	86	2
3	48	M	86	2
3	48	M	86	2
3	48	M	86	2
3	48	M	86	2
3	48	M	86	2
3	48	M	86	2
3	48	M	86	2
3	48	M	86	2
3	56	M	86	2
3	64	M	86	2
3	64	M	86	2
4	32	M	86	2
4	32	M	86	2
4	40	M	86	2
4	48	M	86	2
4	48	M	86	2
4	48	M	86	2
4	48	M	86	2
4	48	M	86	2
4	48	M	86	2
4	48	M	86	2
4	48	M	86	2
4	48	M	86	2
4	48	M	86	2
4	48	M	86	2
4	48	M	86	2
4	48	M	86	2
4	48	M	86	2
4	48	M	86	2
4	56	M	86	2
4	56	M	86	2
5	24	M	86	2
5	32	M	86	2
5	32	M	86	2
5	32	M	86	2
5	40	M	86	2
5	48	M	86	2
5	48	M	86	2
5	48	M	86	2
5	48	M	86	2
5	48	M	86	2
5	48	M	86	2
5	48	M	86	2
5	48	M	86	2
5	48	M	86	2
5	48	M	86	2
5	48	M	86	2
5	48	M	86	2
5	48	M	86	2
5	56	M	86	2
5	64	M	86	2
1	8	F	YW	2
1	40	F	YW	2
1	40	F	YW	2
1	40	F	YW	2
1	48	F	YW	2
1	48	F	YW	2
1	48	F	YW	2
1	48	F	YW	2
1	48	F	YW	2
1	48	F	YW	2
1	48	F	YW	2
1	48	F	YW	2
1	48	F	YW	2
1	56	F	YW	2
1	56	F	YW	2
1	56	F	YW	2
1	56	F	YW	2
1	64	F	YW	2
1	64	F	YW	2
1	64	F	YW	2
2	8	F	YW	2
2	24	F	YW	2
2	32	F	YW	2
2	32	F	YW	2
2	40	F	YW	2
2	40	F	YW	2
2	48	F	YW	2
2	48	F	YW	2
2	48	F	YW	2
2	48	F	YW	2
2	48	F	YW	2
2	48	F	YW	2
2	48	F	YW	2
2	48	F	YW	2
2	56	F	YW	2
2	56	F	YW	2
2	64	F	YW	2
2	64	F	YW	2
2	72	F	YW	2
2	72	F	YW	2
3	8	F	YW	2
3	32	F	YW	2
3	40	F	YW	2
3	40	F	YW	2
3	40	F	YW	2
3	48	F	YW	2
3	48	F	YW	2
3	48	F	YW	2
3	48	F	YW	2
3	56	F	YW	2
3	56	F	YW	2
3	56	F	YW	2
3	56	F	YW	2
3	64	F	YW	2
3	64	F	YW	2
3	64	F	YW	2
3	64	F	YW	2
3	72	F	YW	2
3	80	F	YW	2
3	88	F	YW	2
4	40	F	YW	2
4	40	F	YW	2
4	40	F	YW	2
4	48	F	YW	2
4	48	F	YW	2
4	48	F	YW	2
4	48	F	YW	2
4	48	F	YW	2
4	48	F	YW	2
4	56	F	YW	2
4	56	F	YW	2
4	56	F	YW	2
4	56	F	YW	2
4	64	F	YW	2
4	64	F	YW	2
4	64	F	YW	2
4	64	F	YW	2
4	64	F	YW	2
4	72	F	YW	2
4	80	F	YW	2
5	40	F	YW	2
5	40	F	YW	2
5	48	F	YW	2
5	48	F	YW	2
5	48	F	YW	2
5	56	F	YW	2
5	56	F	YW	2
5	56	F	YW	2
5	56	F	YW	2
5	56	F	YW	2
5	56	F	YW	2
5	56	F	YW	2
5	56	F	YW	2
5	56	F	YW	2
5	64	F	YW	2
5	64	F	YW	2
5	64	F	YW	2
5	64	F	YW	2
5	64	F	YW	2
5	64	F	YW	2
1	8	M	YW	2
1	8	M	YW	2
1	8	M	YW	2
1	24	M	YW	2
1	32	M	YW	2
1	32	M	YW	2
1	32	M	YW	2
1	32	M	YW	2
1	40	M	YW	2
1	40	M	YW	2
1	40	M	YW	2
1	48	M	YW	2
1	48	M	YW	2
1	48	M	YW	2
1	48	M	YW	2
1	48	M	YW	2
1	48	M	YW	2
1	48	M	YW	2
1	56	M	YW	2
1	56	M	YW	2
2	8	M	YW	2
2	24	M	YW	2
2	32	M	YW	2
2	32	M	YW	2
2	40	M	YW	2
2	40	M	YW	2
2	40	M	YW	2
2	40	M	YW	2
2	48	M	YW	2
2	48	M	YW	2
2	48	M	YW	2
2	48	M	YW	2
2	48	M	YW	2
2	56	M	YW	2
2	56	M	YW	2
2	56	M	YW	2
2	56	M	YW	2
2	56	M	YW	2
2	64	M	YW	2
2	64	M	YW	2
3	32	M	YW	2
3	32	M	YW	2
3	32	M	YW	2
3	40	M	YW	2
3	40	M	YW	2
3	40	M	YW	2
3	48	M	YW	2
3	48	M	YW	2
3	48	M	YW	2
3	48	M	YW	2
3	48	M	YW	2
3	48	M	YW	2
3	48	M	YW	2
3	48	M	YW	2
3	48	M	YW	2
3	48	M	YW	2
3	56	M	YW	2
3	56	M	YW	2
3	64	M	YW	2
3	64	M	YW	2
4	32	M	YW	2
4	32	M	YW	2
4	40	M	YW	2
4	40	M	YW	2
4	40	M	YW	2
4	40	M	YW	2
4	48	M	YW	2
4	48	M	YW	2
4	48	M	YW	2
4	48	M	YW	2
4	48	M	YW	2
4	48	M	YW	2
4	48	M	YW	2
4	48	M	YW	2
4	48	M	YW	2
4	48	M	YW	2
4	48	M	YW	2
4	56	M	YW	2
4	56	M	YW	2
4	56	M	YW	2
5	32	M	YW	2
5	32	M	YW	2
5	32	M	YW	2
5	32	M	YW	2
5	32	M	YW	2
5	32	M	YW	2
5	32	M	YW	2
5	40	M	YW	2
5	40	M	YW	2
5	40	M	YW	2
5	40	M	YW	2
5	48	M	YW	2
5	48	M	YW	2
5	48	M	YW	2
5	48	M	YW	2
5	56	M	YW	2
5	56	M	YW	2
5	56	M	YW	2
5	56	M	YW	2
5	56	M	YW	2
1	40	F	16	3
1	48	F	16	3
1	48	F	16	3
1	56	F	16	3
1	56	F	16	3
1	56	F	16	3
1	56	F	16	3
1	56	F	16	3
1	56	F	16	3
1	64	F	16	3
1	64	F	16	3
1	64	F	16	3
1	64	F	16	3
1	64	F	16	3
1	64	F	16	3
1	64	F	16	3
1	64	F	16	3
1	64	F	16	3
1	72	F	16	3
1	72	F	16	3
2	48	F	16	3
2	48	F	16	3
2	56	F	16	3
2	56	F	16	3
2	56	F	16	3
2	56	F	16	3
2	56	F	16	3
2	56	F	16	3
2	56	F	16	3
2	64	F	16	3
2	64	F	16	3
2	64	F	16	3
2	64	F	16	3
2	64	F	16	3
2	72	F	16	3
2	72	F	16	3
2	80	F	16	3
2	80	F	16	3
2	80	F	16	3
2	80	F	16	3
3	48	F	16	3
3	48	F	16	3
3	56	F	16	3
3	56	F	16	3
3	56	F	16	3
3	56	F	16	3
3	56	F	16	3
3	56	F	16	3
3	56	F	16	3
3	56	F	16	3
3	64	F	16	3
3	64	F	16	3
3	64	F	16	3
3	64	F	16	3
3	64	F	16	3
3	64	F	16	3
3	72	F	16	3
3	72	F	16	3
3	72	F	16	3
3	72	F	16	3
4	40	F	16	3
4	40	F	16	3
4	48	F	16	3
4	48	F	16	3
4	56	F	16	3
4	56	F	16	3
4	56	F	16	3
4	56	F	16	3
4	56	F	16	3
4	64	F	16	3
4	64	F	16	3
4	64	F	16	3
4	64	F	16	3
4	64	F	16	3
4	64	F	16	3
4	64	F	16	3
4	72	F	16	3
4	72	F	16	3
4	72	F	16	3
4	80	F	16	3
5	48	F	16	3
5	48	F	16	3
5	56	F	16	3
5	56	F	16	3
5	56	F	16	3
5	56	F	16	3
5	56	F	16	3
5	56	F	16	3
5	64	F	16	3
5	64	F	16	3
5	64	F	16	3
5	64	F	16	3
5	64	F	16	3
5	64	F	16	3
5	64	F	16	3
5	64	F	16	3
5	64	F	16	3
5	64	F	16	3
5	64	F	16	3
5	72	F	16	3
1	40	M	16	3
1	48	M	16	3
1	48	M	16	3
1	48	M	16	3
1	48	M	16	3
1	48	M	16	3
1	48	M	16	3
1	48	M	16	3
1	48	M	16	3
1	56	M	16	3
1	56	M	16	3
1	56	M	16	3
1	56	M	16	3
1	56	M	16	3
1	56	M	16	3
1	56	M	16	3
1	56	M	16	3
1	56	M	16	3
1	56	M	16	3
1	64	M	16	3
2	40	M	16	3
2	48	M	16	3
2	48	M	16	3
2	48	M	16	3
2	48	M	16	3
2	48	M	16	3
2	56	M	16	3
2	56	M	16	3
2	56	M	16	3
2	56	M	16	3
2	64	M	16	3
2	64	M	16	3
2	64	M	16	3
2	64	M	16	3
2	64	M	16	3
2	72	M	16	3
2	72	M	16	3
2	72	M	16	3
2	72	M	16	3
2	72	M	16	3
3	40	M	16	3
3	48	M	16	3
3	48	M	16	3
3	48	M	16	3
3	48	M	16	3
3	48	M	16	3
3	48	M	16	3
3	48	M	16	3
3	48	M	16	3
3	48	M	16	3
3	48	M	16	3
3	56	M	16	3
3	56	M	16	3
3	56	M	16	3
3	56	M	16	3
3	56	M	16	3
3	64	M	16	3
3	64	M	16	3
3	64	M	16	3
3	64	M	16	3
4	40	M	16	3
4	40	M	16	3
4	40	M	16	3
4	40	M	16	3
4	48	M	16	3
4	48	M	16	3
4	48	M	16	3
4	48	M	16	3
4	48	M	16	3
4	48	M	16	3
4	48	M	16	3
4	48	M	16	3
4	56	M	16	3
4	56	M	16	3
4	56	M	16	3
4	56	M	16	3
4	56	M	16	3
4	64	M	16	3
4	72	M	16	3
4	80	M	16	3
5	48	M	16	3
5	48	M	16	3
5	48	M	16	3
5	48	M	16	3
5	48	M	16	3
5	48	M	16	3
5	48	M	16	3
5	48	M	16	3
5	48	M	16	3
5	48	M	16	3
5	48	M	16	3
5	48	M	16	3
5	56	M	16	3
5	56	M	16	3
5	56	M	16	3
5	56	M	16	3
5	64	M	16	3
5	64	M	16	3
5	80	M	16	3
5	80	M	16	3
1	48	F	86	3
1	48	F	86	3
1	48	F	86	3
1	48	F	86	3
1	48	F	86	3
1	56	F	86	3
1	56	F	86	3
1	56	F	86	3
1	56	F	86	3
1	56	F	86	3
1	56	F	86	3
1	56	F	86	3
1	56	F	86	3
1	56	F	86	3
1	64	F	86	3
1	64	F	86	3
1	64	F	86	3
1	64	F	86	3
1	64	F	86	3
1	72	F	86	3
2	48	F	86	3
2	48	F	86	3
2	56	F	86	3
2	56	F	86	3
2	56	F	86	3
2	56	F	86	3
2	56	F	86	3
2	56	F	86	3
2	56	F	86	3
2	56	F	86	3
2	56	F	86	3
2	56	F	86	3
2	64	F	86	3
2	64	F	86	3
2	64	F	86	3
2	64	F	86	3
2	64	F	86	3
2	64	F	86	3
2	64	F	86	3
2	72	F	86	3
3	32	F	86	3
3	40	F	86	3
3	40	F	86	3
3	48	F	86	3
3	48	F	86	3
3	48	F	86	3
3	56	F	86	3
3	56	F	86	3
3	56	F	86	3
3	64	F	86	3
3	64	F	86	3
3	64	F	86	3
3	64	F	86	3
3	64	F	86	3
3	64	F	86	3
3	72	F	86	3
3	72	F	86	3
3	72	F	86	3
3	72	F	86	3
3	80	F	86	3
4	32	F	86	3
4	48	F	86	3
4	56	F	86	3
4	56	F	86	3
4	56	F	86	3
4	56	F	86	3
4	64	F	86	3
4	64	F	86	3
4	64	F	86	3
4	64	F	86	3
4	64	F	86	3
4	64	F	86	3
4	64	F	86	3
4	64	F	86	3
4	64	F	86	3
4	64	F	86	3
4	64	F	86	3
4	72	F	86	3
4	72	F	86	3
4	72	F	86	3
5	40	F	86	3
5	48	F	86	3
5	48	F	86	3
5	48	F	86	3
5	48	F	86	3
5	56	F	86	3
5	56	F	86	3
5	56	F	86	3
5	56	F	86	3
5	56	F	86	3
5	56	F	86	3
5	64	F	86	3
5	64	F	86	3
5	64	F	86	3
5	64	F	86	3
5	64	F	86	3
5	64	F	86	3
5	72	F	86	3
5	72	F	86	3
5	72	F	86	3
1	32	M	86	3
1	40	M	86	3
1	40	M	86	3
1	40	M	86	3
1	40	M	86	3
1	40	M	86	3
1	40	M	86	3
1	40	M	86	3
1	40	M	86	3
1	40	M	86	3
1	48	M	86	3
1	48	M	86	3
1	48	M	86	3
1	48	M	86	3
1	48	M	86	3
1	48	M	86	3
1	56	M	86	3
1	56	M	86	3
1	56	M	86	3
1	64	M	86	3
2	32	M	86	3
2	32	M	86	3
2	32	M	86	3
2	40	M	86	3
2	48	M	86	3
2	48	M	86	3
2	48	M	86	3
2	48	M	86	3
2	48	M	86	3
2	48	M	86	3
2	48	M	86	3
2	56	M	86	3
2	56	M	86	3
2	56	M	86	3
2	56	M	86	3
2	56	M	86	3
2	56	M	86	3
2	64	M	86	3
2	72	M	86	3
2	72	M	86	3
3	40	M	86	3
3	48	M	86	3
3	48	M	86	3
3	48	M	86	3
3	48	M	86	3
3	48	M	86	3
3	56	M	86	3
3	56	M	86	3
3	56	M	86	3
3	56	M	86	3
3	56	M	86	3
3	56	M	86	3
3	56	M	86	3
3	56	M	86	3
3	64	M	86	3
3	64	M	86	3
3	64	M	86	3
3	64	M	86	3
3	64	M	86	3
3	64	M	86	3
4	32	M	86	3
4	40	M	86	3
4	40	M	86	3
4	40	M	86	3
4	48	M	86	3
4	48	M	86	3
4	48	M	86	3
4	48	M	86	3
4	56	M	86	3
4	56	M	86	3
4	56	M	86	3
4	56	M	86	3
4	56	M	86	3
4	64	M	86	3
4	64	M	86	3
4	64	M	86	3
4	64	M	86	3
4	64	M	86	3
4	72	M	86	3
4	72	M	86	3
5	40	M	86	3
5	48	M	86	3
5	48	M	86	3
5	48	M	86	3
5	48	M	86	3
5	48	M	86	3
5	48	M	86	3
5	48	M	86	3
5	56	M	86	3
5	56	M	86	3
5	56	M	86	3
5	56	M	86	3
5	56	M	86	3
5	56	M	86	3
5	64	M	86	3
5	64	M	86	3
5	64	M	86	3
5	72	M	86	3
5	72	M	86	3
5	72	M	86	3
1	32	F	YW	3
1	48	F	YW	3
1	48	F	YW	3
1	48	F	YW	3
1	48	F	YW	3
1	48	F	YW	3
1	56	F	YW	3
1	56	F	YW	3
1	56	F	YW	3
1	56	F	YW	3
1	56	F	YW	3
1	56	F	YW	3
1	56	F	YW	3
1	56	F	YW	3
1	56	F	YW	3
1	56	F	YW	3
1	56	F	YW	3
1	64	F	YW	3
1	64	F	YW	3
1	72	F	YW	3
2	48	F	YW	3
2	48	F	YW	3
2	56	F	YW	3
2	56	F	YW	3
2	56	F	YW	3
2	56	F	YW	3
2	56	F	YW	3
2	56	F	YW	3
2	56	F	YW	3
2	56	F	YW	3
2	56	F	YW	3
2	56	F	YW	3
2	64	F	YW	3
2	64	F	YW	3
2	64	F	YW	3
2	64	F	YW	3
2	64	F	YW	3
2	64	F	YW	3
2	64	F	YW	3
2	72	F	YW	3
3	48	F	YW	3
3	48	F	YW	3
3	48	F	YW	3
3	48	F	YW	3
3	56	F	YW	3
3	56	F	YW	3
3	56	F	YW	3
3	56	F	YW	3
3	56	F	YW	3
3	56	F	YW	3
3	56	F	YW	3
3	64	F	YW	3
3	64	F	YW	3
3	64	F	YW	3
3	64	F	YW	3
3	64	F	YW	3
3	64	F	YW	3
3	64	F	YW	3
3	64	F	YW	3
3	72	F	YW	3
4	8	F	YW	3
4	8	F	YW	3
4	40	F	YW	3
4	48	F	YW	3
4	48	F	YW	3
4	56	F	YW	3
4	56	F	YW	3
4	56	F	YW	3
4	56	F	YW	3
4	56	F	YW	3
4	56	F	YW	3
4	56	F	YW	3
4	56	F	YW	3
4	56	F	YW	3
4	56	F	YW	3
4	56	F	YW	3
4	64	F	YW	3
4	64	F	YW	3
4	64	F	YW	3
4	72	F	YW	3
5	8	F	YW	3
5	8	F	YW	3
5	8	F	YW	3
5	16	F	YW	3
5	40	F	YW	3
5	40	F	YW	3
5	48	F	YW	3
5	48	F	YW	3
5	48	F	YW	3
5	48	F	YW	3
5	48	F	YW	3
5	56	F	YW	3
5	56	F	YW	3
5	56	F	YW	3
5	56	F	YW	3
5	56	F	YW	3
5	56	F	YW	3
5	64	F	YW	3
5	64	F	YW	3
5	72	F	YW	3
1	40	M	YW	3
1	40	M	YW	3
1	40	M	YW	3
1	40	M	YW	3
1	40	M	YW	3
1	40	M	YW	3
1	40	M	YW	3
1	48	M	YW	3
1	48	M	YW	3
1	48	M	YW	3
1	48	M	YW	3
1	48	M	YW	3
1	48	M	YW	3
1	48	M	YW	3
1	56	M	YW	3
1	56	M	YW	3
1	56	M	YW	3
1	56	M	YW	3
1	56	M	YW	3
1	72	M	YW	3
2	40	M	YW	3
2	40	M	YW	3
2	40	M	YW	3
2	48	M	YW	3
2	48	M	YW	3
2	48	M	YW	3
2	48	M	YW	3
2	48	M	YW	3
2	48	M	YW	3
2	48	M	YW	3
2	48	M	YW	3
2	56	M	YW	3
2	56	M	YW	3
2	56	M	YW	3
2	56	M	YW	3
2	56	M	YW	3
2	56	M	YW	3
2	56	M	YW	3
2	64	M	YW	3
2	64	M	YW	3
3	8	M	YW	3
3	40	M	YW	3
3	48	M	YW	3
3	48	M	YW	3
3	48	M	YW	3
3	48	M	YW	3
3	48	M	YW	3
3	48	M	YW	3
3	48	M	YW	3
3	48	M	YW	3
3	48	M	YW	3
3	48	M	YW	3
3	48	M	YW	3
3	48	M	YW	3
3	48	M	YW	3
3	56	M	YW	3
3	56	M	YW	3
3	56	M	YW	3
3	56	M	YW	3
3	56	M	YW	3
4	48	M	YW	3
4	48	M	YW	3
4	48	M	YW	3
4	48	M	YW	3
4	48	M	YW	3
4	48	M	YW	3
4	48	M	YW	3
4	48	M	YW	3
4	48	M	YW	3
4	48	M	YW	3
4	48	M	YW	3
4	56	M	YW	3
4	56	M	YW	3
4	56	M	YW	3
4	56	M	YW	3
4	56	M	YW	3
4	56	M	YW	3
4	56	M	YW	3
4	56	M	YW	3
4	56	M	YW	3
5	24	M	YW	3
5	24	M	YW	3
5	32	M	YW	3
5	32	M	YW	3
5	32	M	YW	3
5	32	M	YW	3
5	32	M	YW	3
5	32	M	YW	3
5	40	M	YW	3
5	40	M	YW	3
5	40	M	YW	3
5	40	M	YW	3
5	40	M	YW	3
5	48	M	YW	3
5	48	M	YW	3
5	56	M	YW	3
5	56	M	YW	3
5	56	M	YW	3
5	56	M	YW	3
5	64	M	YW	3
