# Supplementary material for: HP1B is a euchromatic Drosophila HP1 homolog with links to metabolism
Source: PLoS One. 2018 Oct 22;13(10):e0205867. doi: 10.1371/journal.pone.0205867 (PMC6197686; doi:10.1371/journal.pone.0205867)
Supplement: S1 File — (ZIP) [file pone.0205867.s011.zip › Data_files/white_variegation_Fig3.xlsx]

## Sheet: PEV_analysis_prepped_for_R
Reporter	Sex	Cross	Genotype	Pigment_level
39C-2	F	A	yw	0.132
39C-2	F	A	yw	0.13
39C-2	F	A	yw	0.12
39C-2	F	A	yw	0.113
39C-2	F	A	yw	0.112
39C-2	F	B	yw	0.069
39C-2	F	B	yw	NA
39C-2	F	B	yw	NA
39C-2	F	B	yw	NA
39C-2	F	B	yw	NA
39C-2	M	A	yw	0.086
39C-2	M	A	yw	0.083
39C-2	M	A	yw	0.086
39C-2	M	A	yw	0.114
39C-2	M	A	yw	0.095
39C-2	M	B	yw	0.091
39C-2	M	B	yw	NA
39C-2	M	B	yw	NA
39C-2	M	B	yw	NA
39C-2	M	B	yw	NA
39C-3	F	A	yw	0.252
39C-3	F	A	yw	0.188
39C-3	F	A	yw	0.224
39C-3	F	A	yw	NA
39C-3	F	A	yw	NA
39C-3	F	B	yw	0.173
39C-3	F	B	yw	0.055
39C-3	F	B	yw	0.068
39C-3	F	B	yw	0.125
39C-3	F	B	yw	0.098
39C-3	M	A	yw	0.285
39C-3	M	A	yw	0.218
39C-3	M	A	yw	0.252
39C-3	M	A	yw	0.248
39C-3	M	A	yw	0.278
39C-3	M	B	yw	0.184
39C-3	M	B	yw	0.174
39C-3	M	B	yw	0.123
39C-3	M	B	yw	0.064
39C-3	M	B	yw	0.163
118E.28	F	A	yw	0.051
118E.28	F	A	yw	0.034
118E.28	F	A	yw	0.027
118E.28	F	A	yw	0.024
118E.28	F	A	yw	0.026
118E.28	F	B	yw	0.024
118E.28	F	B	yw	0.027
118E.28	F	B	yw	0.061
118E.28	F	B	yw	0.029
118E.28	F	B	yw	0.052
118E.28	M	A	yw	0.004
118E.28	M	A	yw	0.005
118E.28	M	A	yw	0.006
118E.28	M	A	yw	0.006
118E.28	M	A	yw	0.005
118E.28	M	B	yw	0.007
118E.28	M	B	yw	0.006
118E.28	M	B	yw	0.007
118E.28	M	B	yw	0.006
118E.28	M	B	yw	0.008
118E.10	F	A	yw	0.009
118E.10	F	A	yw	0.01
118E.10	F	A	yw	0.016
118E.10	F	A	yw	0.009
118E.10	F	A	yw	NA
118E.10	F	B	yw	0.009
118E.10	F	B	yw	0.009
118E.10	F	B	yw	0.01
118E.10	F	B	yw	0.008
118E.10	F	B	yw	0.01
118E.10	M	A	yw	0.011
118E.10	M	A	yw	0.009
118E.10	M	A	yw	0.007
118E.10	M	A	yw	NA
118E.10	M	A	yw	NA
118E.10	M	B	yw	0.008
118E.10	M	B	yw	0.008
118E.10	M	B	yw	0.008
118E.10	M	B	yw	0.008
118E.10	M	B	yw	0.01
39C-12	F	A	yw	0.02
39C-12	F	A	yw	0.019
39C-12	F	A	yw	0.02
39C-12	F	A	yw	0.029
39C-12	F	A	yw	0.019
39C-12	F	B	yw	0.016
39C-12	F	B	yw	0.019
39C-12	F	B	yw	0.017
39C-12	F	B	yw	0.018
39C-12	F	B	yw	0.018
39C-12	M	A	yw	0.023
39C-12	M	A	yw	0.037
39C-12	M	A	yw	0.026
39C-12	M	A	yw	0.023
39C-12	M	A	yw	0.02
39C-12	M	B	yw	0.022
39C-12	M	B	yw	0.024
39C-12	M	B	yw	0.022
39C-12	M	B	yw	0.027
39C-12	M	B	yw	0.028
39C-27	F	A	yw	0.021
39C-27	F	A	yw	0.02
39C-27	F	A	yw	0.018
39C-27	F	A	yw	0.02
39C-27	F	A	yw	0.02
39C-27	F	B	yw	0.019
39C-27	F	B	yw	0.019
39C-27	F	B	yw	0.017
39C-27	F	B	yw	0.019
39C-27	F	B	yw	0.019
39C-27	M	A	yw	0.039
39C-27	M	A	yw	0.044
39C-27	M	A	yw	0.04
39C-27	M	A	yw	0.059
39C-27	M	A	yw	0.04
39C-27	M	B	yw	0.046
39C-27	M	B	yw	0.038
39C-27	M	B	yw	0.042
39C-27	M	B	yw	0.048
39C-27	M	B	yw	0.047
39C-2	F	A	HP1b16	0.027
39C-2	F	A	HP1b16	0.034
39C-2	F	A	HP1b16	0.025
39C-2	F	A	HP1b16	0.026
39C-2	F	A	HP1b16	NA
39C-2	F	B	HP1b16	0.018
39C-2	F	B	HP1b16	0.017
39C-2	F	B	HP1b16	0.015
39C-2	F	B	HP1b16	0.027
39C-2	F	B	HP1b16	0.028
39C-2	M	A	HP1b16	0.011
39C-2	M	A	HP1b16	0.01
39C-2	M	A	HP1b16	NA
39C-2	M	A	HP1b16	NA
39C-2	M	A	HP1b16	NA
39C-2	M	B	HP1b16	0.01
39C-2	M	B	HP1b16	0.008
39C-2	M	B	HP1b16	0.009
39C-2	M	B	HP1b16	0.01
39C-2	M	B	HP1b16	0.01
39C-3	F	A	HP1b16	0.035
39C-3	F	A	HP1b16	0.081
39C-3	F	A	HP1b16	0.065
39C-3	F	A	HP1b16	0.123
39C-3	F	A	HP1b16	NA
39C-3	F	B	HP1b16	0.053
39C-3	F	B	HP1b16	0.08
39C-3	F	B	HP1b16	0.101
39C-3	F	B	HP1b16	0.087
39C-3	F	B	HP1b16	0.107
39C-3	M	A	HP1b16	0.018
39C-3	M	A	HP1b16	0.028
39C-3	M	A	HP1b16	0.022
39C-3	M	A	HP1b16	0.036
39C-3	M	A	HP1b16	0.021
39C-3	M	B	HP1b16	0.033
39C-3	M	B	HP1b16	0.015
39C-3	M	B	HP1b16	0.022
39C-3	M	B	HP1b16	0.018
39C-3	M	B	HP1b16	NA
118E.28	F	A	HP1b16	0.05
118E.28	F	A	HP1b16	0.034
118E.28	F	A	HP1b16	0.036
118E.28	F	A	HP1b16	NA
118E.28	F	A	HP1b16	NA
118E.28	F	B	HP1b16	0.071
118E.28	F	B	HP1b16	0.074
118E.28	F	B	HP1b16	0.032
118E.28	F	B	HP1b16	0.031
118E.28	F	B	HP1b16	0.024
118E.28	M	A	HP1b16	0.007
118E.28	M	A	HP1b16	0.006
118E.28	M	A	HP1b16	0.019
118E.28	M	A	HP1b16	0.006
118E.28	M	A	HP1b16	0.007
118E.28	M	B	HP1b16	0.006
118E.28	M	B	HP1b16	0.006
118E.28	M	B	HP1b16	0.007
118E.28	M	B	HP1b16	0.006
118E.28	M	B	HP1b16	0.007
118E.10	F	A	HP1b16	0.01
118E.10	F	A	HP1b16	0.011
118E.10	F	A	HP1b16	0.012
118E.10	F	A	HP1b16	0.012
118E.10	F	A	HP1b16	0.012
118E.10	F	B	HP1b16	0.011
118E.10	F	B	HP1b16	0.012
118E.10	F	B	HP1b16	0.013
118E.10	F	B	HP1b16	0.014
118E.10	F	B	HP1b16	0.015
118E.10	M	A	HP1b16	0.006
118E.10	M	A	HP1b16	0.005
118E.10	M	A	HP1b16	0.005
118E.10	M	A	HP1b16	0.006
118E.10	M	A	HP1b16	0.008
118E.10	M	B	HP1b16	0.008
118E.10	M	B	HP1b16	0.009
118E.10	M	B	HP1b16	0.006
118E.10	M	B	HP1b16	0.006
118E.10	M	B	HP1b16	0.008
39C-12	F	A	HP1b16	0.034
39C-12	F	A	HP1b16	0.017
39C-12	F	A	HP1b16	0.051
39C-12	F	A	HP1b16	0.026
39C-12	F	A	HP1b16	0.029
39C-12	F	B	HP1b16	0.018
39C-12	F	B	HP1b16	0.056
39C-12	F	B	HP1b16	0.018
39C-12	F	B	HP1b16	0.072
39C-12	F	B	HP1b16	0.045
39C-12	M	A	HP1b16	0.009
39C-12	M	A	HP1b16	0.008
39C-12	M	A	HP1b16	0.01
39C-12	M	A	HP1b16	0.005
39C-12	M	A	HP1b16	0.007
39C-12	M	B	HP1b16	0.007
39C-12	M	B	HP1b16	0.006
39C-12	M	B	HP1b16	0.006
39C-12	M	B	HP1b16	0.006
39C-12	M	B	HP1b16	0.008
39C-27	F	A	HP1b16	0.032
39C-27	F	A	HP1b16	0.027
39C-27	F	A	HP1b16	0.027
39C-27	F	A	HP1b16	0.023
39C-27	F	A	HP1b16	0.032
39C-27	F	B	HP1b16	0.019
39C-27	F	B	HP1b16	0.018
39C-27	F	B	HP1b16	0.015
39C-27	F	B	HP1b16	0.019
39C-27	F	B	HP1b16	0.013
39C-27	M	A	HP1b16	0.024
39C-27	M	A	HP1b16	0.019
39C-27	M	A	HP1b16	0.03
39C-27	M	A	HP1b16	0.02
39C-27	M	A	HP1b16	0.018
39C-27	M	B	HP1b16	0.014
39C-27	M	B	HP1b16	0.015
39C-27	M	B	HP1b16	0.015
39C-27	M	B	HP1b16	0.013
39C-27	M	B	HP1b16	0.013
39C-2	F	A	HP1b86	0.022
39C-2	F	A	HP1b86	0.031
39C-2	F	A	HP1b86	0.026
39C-2	F	A	HP1b86	0.032
39C-2	F	A	HP1b86	0.052
39C-2	F	B	HP1b86	0.015
39C-2	F	B	HP1b86	0.024
39C-2	F	B	HP1b86	0.037
39C-2	F	B	HP1b86	0.048
39C-2	F	B	HP1b86	0.041
39C-2	M	A	HP1b86	0.012
39C-2	M	A	HP1b86	NA
39C-2	M	A	HP1b86	0.011
39C-2	M	A	HP1b86	0.012
39C-2	M	A	HP1b86	NA
39C-2	M	B	HP1b86	0.01
39C-2	M	B	HP1b86	0.01
39C-2	M	B	HP1b86	0.011
39C-2	M	B	HP1b86	0.016
39C-2	M	B	HP1b86	0.011
39C-3	F	A	HP1b86	0.079
39C-3	F	A	HP1b86	0.079
39C-3	F	A	HP1b86	0.099
39C-3	F	A	HP1b86	0.092
39C-3	F	A	HP1b86	0.088
39C-3	F	B	HP1b86	0.141
39C-3	F	B	HP1b86	0.114
39C-3	F	B	HP1b86	0.11
39C-3	F	B	HP1b86	0.115
39C-3	F	B	HP1b86	0.129
39C-3	M	A	HP1b86	0.026
39C-3	M	A	HP1b86	0.022
39C-3	M	A	HP1b86	0.012
39C-3	M	A	HP1b86	0.03
39C-3	M	A	HP1b86	0.018
39C-3	M	B	HP1b86	0.075
39C-3	M	B	HP1b86	0.054
39C-3	M	B	HP1b86	0.021
39C-3	M	B	HP1b86	0.035
39C-3	M	B	HP1b86	0.097
118E.28	F	A	HP1b86	0.035
118E.28	F	A	HP1b86	0.028
118E.28	F	A	HP1b86	0.039
118E.28	F	A	HP1b86	0.057
118E.28	F	A	HP1b86	0.087
118E.28	F	B	HP1b86	0.028
118E.28	F	B	HP1b86	0.057
118E.28	F	B	HP1b86	0.033
118E.28	F	B	HP1b86	0.038
118E.28	F	B	HP1b86	0.055
118E.28	M	A	HP1b86	0.006
118E.28	M	A	HP1b86	0.006
118E.28	M	A	HP1b86	0.005
118E.28	M	A	HP1b86	0.006
118E.28	M	A	HP1b86	0.006
118E.28	M	B	HP1b86	0.005
118E.28	M	B	HP1b86	0.006
118E.28	M	B	HP1b86	0.005
118E.28	M	B	HP1b86	0.006
118E.28	M	B	HP1b86	0.005
118E.10	F	A	HP1b86	0.029
118E.10	F	A	HP1b86	0.009
118E.10	F	A	HP1b86	0.013
118E.10	F	A	HP1b86	0.017
118E.10	F	A	HP1b86	0.019
118E.10	F	B	HP1b86	0.013
118E.10	F	B	HP1b86	0.013
118E.10	F	B	HP1b86	0.018
118E.10	F	B	HP1b86	0.012
118E.10	F	B	HP1b86	0.019
118E.10	M	A	HP1b86	0.006
118E.10	M	A	HP1b86	0.005
118E.10	M	A	HP1b86	0.007
118E.10	M	A	HP1b86	0.009
118E.10	M	A	HP1b86	0.008
118E.10	M	B	HP1b86	0.011
118E.10	M	B	HP1b86	0.007
118E.10	M	B	HP1b86	0.005
118E.10	M	B	HP1b86	0.006
118E.10	M	B	HP1b86	0.005
39C-12	F	A	HP1b86	0.036
39C-12	F	A	HP1b86	0.02
39C-12	F	A	HP1b86	0.032
39C-12	F	A	HP1b86	0.042
39C-12	F	A	HP1b86	0.034
39C-12	F	B	HP1b86	0.03
39C-12	F	B	HP1b86	0.029
39C-12	F	B	HP1b86	0.03
39C-12	F	B	HP1b86	0.037
39C-12	F	B	HP1b86	0.033
39C-12	M	A	HP1b86	0.008
39C-12	M	A	HP1b86	0.009
39C-12	M	A	HP1b86	0.008
39C-12	M	A	HP1b86	0.008
39C-12	M	A	HP1b86	0.007
39C-12	M	B	HP1b86	0.006
39C-12	M	B	HP1b86	0.008
39C-12	M	B	HP1b86	0.009
39C-12	M	B	HP1b86	0.007
39C-12	M	B	HP1b86	0.008
39C-27	F	A	HP1b86	0.03
39C-27	F	A	HP1b86	0.027
39C-27	F	A	HP1b86	0.054
39C-27	F	A	HP1b86	0.029
39C-27	F	A	HP1b86	0.024
39C-27	F	B	HP1b86	0.022
39C-27	F	B	HP1b86	0.021
39C-27	F	B	HP1b86	0.025
39C-27	F	B	HP1b86	0.025
39C-27	F	B	HP1b86	0.024
39C-27	M	A	HP1b86	0.027
39C-27	M	A	HP1b86	0.022
39C-27	M	A	HP1b86	0.026
39C-27	M	A	HP1b86	0.023
39C-27	M	A	HP1b86	0.018
39C-27	M	B	HP1b86	0.016
39C-27	M	B	HP1b86	0.02
39C-27	M	B	HP1b86	0.018
39C-27	M	B	HP1b86	0.026
39C-27	M	B	HP1b86	0.023
